# Supplementary material for: Laboratory diagnosis of loiasis to support individual patient management: A systematic review
Source: PLoS Negl Trop Dis. 2026 Jul 13;20(7):e0014460. doi: 10.1371/journal.pntd.0014460 (PMC13379093; doi:10.1371/journal.pntd.0014460)
Supplement: S4 File — (XLSX) [file pntd.0014460.s004.xlsx]

## Sheet: Included_type of tests used
First and last name	Year of publication	DOI/PMID	Country where the study was conducted	Study design	Other_study design	Setting	Diagnostic test 1 type	Diagnostic test 1_notes ( blood technique if microscopy: target if NAAT; antigen if seroassay…)	Diagnostic test 2 type	Diagnostic test 2_notes (blood technique if microscopy; target if NAAT; antigen if seroassay…)	Diagnostic test 3 type	Diagnostic test 3_notes (blood technique if microscopytarget if NAAT; antigen if seroassay…)	Diagnostic test 4 type	Diagnostic test 4_notes (blood technique if microscopytarget if NAAT; antigen if seroassay…)	Diagnostic test 5 type	Diagnostic test 5_notes (blood technique if microscopytarget if NAAT; antigen if seroassay…)
Adegbite, Tamarozzi	2024	doi:10.1371/journal.pntd.0012448	Gabon	Cross-sectional		Population	Thick smear 2x50 ul	Giemsa stained	Leucoconcentration	1m blood
Agbolade, Akinboye	2001	PMID: 11544400	Nigeria	Cross-sectional		Population	Thick smear 50 ul	Giemsa stained
Akinboye, Ogunrinade	1987	PMID: 3318017	Nigeria	Cross-sectional		Population	Thick and thin smears
Bouyou Akotet, Kombila	2016	doi:10.1017/S0022149X15000607	Gabon	Cohort		Clinical	Thick smear 10 ul	wet	Leucoconcentration	4ml blood with saponin	Serology	IFAT based on Loa mf Ag (Ab detected not mentioned)
Akue, Devaney	1994	PMID: 7899797	Gabon	Diagnostic accuracy		Clinical	Extraction of eyeworm and mf+ on 10ul thick smear		Serology	ELISA based on Loa adult Ag detecting IgG4
Akue, Devaney	1996	DOI: 10.1016/s0035-9203(96)90105-4	Gabon	Cohort		Population	Thick smear 10 ul		Leucoconcentration	1 ml blood with saponin
Akue, Moukana	2002	doi: 10.4269/ajtmh.2002.66.245.	Gabon	Cross-sectional		Population	Leucoconcentration	1 ml blood with saponin
Ngongeh Amambo, Wanji	2023	DOI 10.3389/fitd.2022.1016176	Cameroon	Cross-sectional		Population	Thick smear 50 ul	Giemsa stained	LAMP	Targeting the RF4 family repeat
Ambroise-Thomas, Kien Truong	1974	DOI: 10.1080/00034983.1974.11686970	France	Diagnostic accuracy		Clinical	Serology	IFAT based on D. viteae adult Ag, detects IgG
Baize, Georges	1997	doi: 10.1046/j.1365-2249.1997.d01-1010.x	Gabon	Other (specify in the next column)	Immunology	Population	Leucoconcentration	No blood volume provided
Beng, Wanji	2020	doi:10.1186/s12879-020-05009-3	Cameroon	Cross-sectional		Population	Thick smear 50 ul	Giemsa stained	PCR	RT-PCR on DBS targeting LLMF72 gene
Bennuru, Nutman	2014	doi:10.1371/journal.pntd.0003180	USA	Other (specify in the next column)	Quantification of mf	Clinical	Thick smear 50 ul	Giemsa stained	Scepter 2.0 (EMD-Millipore)	20 ml of blood lysed with 80 ml of 10% saponin in a 96-well round-bottomed plate	.
Bennuru, Nutman	2023	doi:10.1093/infdis/jiad186	USA	Diagnostic accuracy		Clinical	Microscopy		PCR	RT-PCR on plasma for cfDNA targeting LL2643
Bottieau, Soentjens	2022	doi:10.1093/cid/ciab751	Belgium	Cohort		Clinical	Leucoconcentration	Modified Knott (nor other data provided) followed by Carazzi hematoxylin staining	Serology	ELISA based on A. vitae Ag detecting IgG (Bordier)
Boullé, Chesnais	2025	doi:10.1186/s40249-025-01277-w	Congo (Republic of)	Case-control		Population	Thick smear 2 x 50-μL calibrated blood smears	Giemsa stained
Bregani, Rovellini	2007	DOI: 10.1258/004947507781524629	Chad	Cohort		Clinical	Thick smear 200 ul	Giemsa stained
Brodine, Reed	2009	PMID: 19270293	USA	Cross-sectional		Population	Peripheral blood smear	No further info given	Serology	LIPS based on Loa rec Ll-SXP-1 Ag detecting IgG4
Burger, McCall	2024	doi: 10.1371/ journal.pntd.0012203	Gabon	Other (specify in the next column)	Immunology	Population	Leucoconcentration	1 ml blood with saponin	Thick smear	No further info given	Serology	RDT based on rec Ll-SXP-1 Ag detecting IgG (DDTD, San Diego, California)
Campillo, Chesnais	2023	DOI : 10.48327/mtsi.v3i1.2023.297	Congo (Republic of)	Other (specify in the next column)	Test reliability	Population	Thick smear 50 ul	Giemsa stained
Campillo, Chesnais	2024	doi: 10.1371/ journal.pntd.0012567	Congo (Republic of)	Diagnostic accuracy		Population	Thick smear 50 ul	Giemsa stained	Serology	RDT based on rec Ll-SXP-1 Ag detecting IgG (DDTD, San Diego, California)	Serology	RDT based on rec Ll-SXP-1 dectering IgG4 biplexed with IgG4 to Ov-16 and OvOC3261 (DDTD, San Diego, California)
Carme, Noireau	1989	PMID: 2679158	Congo (Republic of)	Case-control		Clinical	Thick smear 20 ul	Nofurther info given
D’Ambrosio, Fletcher	2015	doi:10.1126/scitranslmed.aaa3480.	Cameroon	Diagnostic accuracy		Population	Thick smear	No further info given	LoaScope	50 ul blood smear. Not differentiating mf species
Dieki, Akue	2023	doi: 10.1093/trstmh/trac116	Gabon	Diagnostic accuracy		Population	Thick smear 10 ul		Leucoconcentration	1 ml blood with saponin	Serology	ELISA based on Loa adult Ag detecting IgG4	PCR	RT-PCR on blood targeting repeat-3 sequence of the 15-kDa L. loa polyprotein gene (15r3)	Serology	Western Blot based on Loa adult Ag detecting IgG4
Djune-Yemeli, Budge	2023	doi: 10.3389/fpara.2023.1292837	Cameroon	Other (specify in the next column)	Cross-reactivity of assay for Wb	Population	LoaScope		PCR	RT-PCR on DBS targeting LLMF72 gene
Doret, Locatelli	2021	doi:10.1051/parasite/2021046	Cameroon	Diagnostic accuracy		Population	scepter		PCR on feces	12S rDNA, cox1, LL20 15KDa
Drame, Nutman	2014	DOI: 10.1128/JCM.00525-14	Cameroon	Diagnostic accuracy		Population	PCR	RT-PCR on DBS targeting LLMF72 gene	LAMP	target genes, LLMF72 and LLMF342
Drame, Nutman	2016	doi:10.4269/ajtmh.15-0746	Cameroon	Cross-sectional		Population	PCR	RT-PCR on DBS targeting LLMF72 gene
Egwang, Richard Lenoble	1993	doi: 10.4269/ajtmh.1993.49.135	Gabon	Cross-sectional		Population	Leucoconcentration	with saponin (no volume specified)
Ella, Atsame	2022	doi:10.4269/ajtmh.21-0799	Gabon	Cross-sectional		Population	LoaScope		Serology	RDT based on rec Ll-SXP-1 Ag (Ab detected not specified)
Emeribe, Chuks Ejezie	1988	PMID: 2763348	Nigeria	Cross-sectional		Clinical	Thick smear (no volume stated)	Giemsa stained
Emukah, Richards	2018	doi:10.4269/ajtmh.18-0163	Nigeria	Cross-sectional		Population	LoaScope
Esum, Enyong	2001	doi: 10.1016/s0035-9203(01)90112-9.	Cameroon	Cross-sectional		Population	Thick smear 75 ul	Giemsa stained
Febrer-Sendra, Muro	2022	doi:10.3390/diagnostics12051079	Spain	Diagnostic accuracy		Population	Thick smear 20 ul	Giemsa stained	PCR	Nested PCR on DBS targeting repeat-3 sequence of the 15-kDa L. loa polyprotein gene (15r3)	LAMP	targeting 839 bp sequence; Colorimetric reading	LAMP	targeting 839 bp sequence; real time reading
Fink, Nutman	2011	doi:10.1128/JCM.01697-10	USA	Cohort		Clinical	Filtration	1 ml blood	PCR	RT-PCR on blood targeting Loa interspersed repeat
Fokom-Domgue, Kamgno	2014	doi:10.4269/ajtmh.13-0189	Cameroon	Cross-sectional		Population	Thick smear 50 ul	Giemsa stained
Formenti, Gobbi	2021	doi: 10.1016/j.actatropica.2021.105838	Italy	Diagnostic accuracy		Clinical	Leucoconcentration	from 9 ml blood Giemsa stained	PCR	RT-PCR on blood targeting ITS1 followed by analysis of size of amplified fragment for species ID
Gardon, Boussinesq	1997	doi: 10.1016/s0035-9203(97)90041-9	Cameroon	Cross-sectional		Population	Thick smear 50 ul	Giemsa stained
Gobbi, Bisoffi	2019	doi:10.4269/ajtmh.18-0693	Italy	Cohort		Clinical	Leucoconcentration	from 9 ml blood, Giemsa stained	Serology	ELISA based on A. vitae Ag detecting IgG (Bordier)
Gobbi, Bisoffi	2020	doi:10.1371/journal.pntd.0008187	Italy	Diagnostic accuracy		Clinical	Leucoconcentration	13 ml Giemsa stained	Serology	ELISA based on A. vitae Ag detecting IgG (Bordier)	Serology	RDT based on rec Ll-SXP-1 Ag detecting IgG (DDTD San Diego, California)
Greene, Fischer	2024	doi:10.1371/journal.pntd.0012461	USA	Diagnostic accuracy		Clinical	Thick smear 50 ul		Serology	ELISA to capture Ll-Bhp-1 Ag
Hassa, Owagboriaye	2011	DOI: 10.3347/kjp.2011.49.2.153	Nigeria	Cross-sectional		Population	Thick smear 80 ul	Leishman stain
Hemilembolo, Chesnais	2023	doi: 10.1093/ofid/ofad103	Congo (Republic of)	Cohort		Population	Thick smear (no volume stated)
Hemilembolo, Chesnais	2023	doi: 10.1186/s13071-023-06056-w	Congo (Republic of)	Cross-sectional		Population	Thick smear 50 ul	Giemsa stained
Hertz, Budge	2018	doi: 10.1371/journal.pntd.0006963	Cameroon	Other (specify in the next column)	Samples from two cross-sectional studies selected for specific evaluation of cross-reactivity of Wb test		Thick smear 50 ul	Giemsa stained
Janssen, Grobusch	2015	doi:10.1371/journal.pntd.0003769	Gabon	Cross-sectional		Clinical	Leucoconcentration	2ml blood with saponin followed by methylene blue staining
Jiménez, Gárate	2009	Not in PubMed	Equatorial Guinea	Cross-sectional		Population	leucoconcentration	1 ml, Giemsa stained	PCR	Nested PCR on blood targeting repeat-3 sequence of the 15-kDa L. loa polyprotein gene (15r3)
Jiménez, Gárate	2011	doi:10.1016/j.eimc.2011.06.012	Spain	Other (specify in the next column)	Unclear if cohort or diagnostic accuracy	Clinical	leucoconcentration	Giemsa stained	PCR	Nested PCR on blood targeting repeat-3 sequence of the 15-kDa L. loa polyprotein gene (15r3)	PCR	PCR based on ITS1 followed by RFLP using Ase I enzyme digestion
Kamgno, Boussinesq	2017	DOI: 10.1056/NEJMoa1705026	Cameroon	Cross-sectional		Population	Thick smear 50 ul		LoaScope
Klion, Nutman	1991	doi: 10.1093/infdis/163.6.1318	USA	Case-control		Clinical	Filtration	1 ml blood
Koyo, Fenollar	2020	doi:10.4269/ajtmh.19-0368	Gabon	Case-control		Clinical	PCR	RT-PCR on blood targeting the ITS1
Languillat, Lariviere	1977	PMID: 570721	Gabon	Cross-sectional		Population	Thick smear (no volume stated)	Giemsa
Legrand, Klion	2021	DOI: 10.1093/cid/ciaa1365	USA	Other (specify in the next column)		Clinical Trial	Filtration	1 ml blood
Li, Wang	2024	doi: 10.1186/s12879-024-09620-6	China	Cohort		Clinical	Thick smear (no volume stated)		PCR	PCR on blood targeting ITS1
M’Bondoukwe´, Bouyou-Akotet	2022	doi: 10.1371/journal. pntd.0010308	Gabon	Cross-sectional		Population	Leucoconcentration	no other info
M’Bondoukwe´, Bouyou-Akotet	2024	doi: 10.1186/s13071-023-06089-1	Gabon	Cohort		Clinical	Leucoconcentration	5 ml blood with saponin	Thick smear 10 ul		Thick smear 50 ul	Giemsa stained
Manock, Hoffmann	2022	doi: 10.1093/trstmh/trac019	Equatorial Guinea	Other (specify in the next column)	Clinical trial	Clinical	Thick smear 10 ul	Giemsa stained	PCR	RT-PCR on DBS targeting LLMF72 gene
Mbassi, Zoleko-Manego	2022	doi:10.4269/ajtmh.22-0061	Gabon	Cross-sectional		Population	Thick smear 10 ul	Giemsa stained	Thick smear 10 ul	Field's stain
Mischlinger, Ramharter	2018	doi: 10.7189/jogh.08.010413	Gabon	Cross-sectional		Population	Thick smear 10 ul	Giemsa stained
Mischlinger, Ramharter	2021	doi: 10.1371/journal.pntd.0009623	Gabon	Cross-sectional		Population	Thick smear 10 ul	Capilary blood; Giemsa stained	Thick smear 10 ul	Venous blood; Giemsa stained
Mogoung-Wafo, Kamgno	2019	doi: 10.1186/s12879-019-3776-y	Cameroon	Cross-sectional		Population	Thick smear 50 ul	Giemsa stained
Montour, Stauffer	2017	doi:10.4269/ajtmh.17-0337	USA	Cross-sectional		Population	Thick smear (no volume stated)	Giemsa stained
Mouandza, Mawili-Mboumba	2023	doi:10.4269/ajtmh.22-0558	Gabon	Cross-sectional		Population	Thick smear 10 ul
Mourembou, Mediannikov	2015	doi:10.1371/journal.pntd.0004155	Gabon	Cross-sectional		Population	PCR	RT-PCR on blood targeting the ITS1 and repeat-3 sequence of the 15-kDa L. loa polyprotein gene (15r3)
Nana-Djeunga, Kamgno	2020	doi:10.3390/pathogens9121043	Cameroon	Cross-sectional		Population	Thick smear (no volume stated)
Nchang, Wanji	2025	doi: 10.1016/j.parepi.2025.e00409	Cameroon	Cross-sectional		Population	Thick smear 50 ul	Giemsa stained
Ngondza, Bouyou-Akotet	2022	doi: 10.1093/trstmh/trac034	Gabon	Cross-sectional		Population	microscopy	10ul unfixed blood	Leucoconcentration	4ml blood with saponin
Noireau, Apembet	1990	PMID: 2270002	Congo (Republic of)	Cross-sectional		Population	Thick smear 2x 20 ul	Giemsa stained	Leucoconcentration	5ml blood with saponin
Nutman, Ottesen	1986	DOI: 10.1093/infdis/154.1.10	USA	Cohort		Clinical	Serology	ELISA (method not specified, cites Ottesen et al. Am 1 Trop Med Hyg 1983;31:953-61	Filtration	10 ml blood	Leucoconcentration	no further info provided
Nutman, Ottesen	1988	doi: 10.1056/NEJM198809223191204	West Africa	Cohort		Clinical	Serology	ELISA (method not specified, cites Ottesen et al. Am 1 Trop Med Hyg 1983;31:953-62	Leucoconcentration	1 ml blood
Okafor, Henshaw	2022	doi: 10.4314/njpar.v43i1.7	Nigeria	Cross-sectional		Clinical	Leucoconcentration	1ml blood with formalin and Giemsa stained
Parkouda, Bisseye	2024	DOI: 10.4274/balkanmedj.galenos.2023.2023-9-86	Gabon	Cross-sectional		Clinical	Leucoconcentration	4ml blood with saponin
Paulo, Kelly-Hope	2020	doi: 10.1016/j.parepi.2020.e00183	Angola	Cross-sectional		Population	PCR	Nested pcr on blood targeying ITS1
Pion, Boussinesq	2016	doi:10.4269/ajtmh.16-0547	Cameroon	Cross-sectional		Population	Thick smear 50 ul	Giemsa stained	PCR	RT-PCR on DBS targeting LLMF72 gene
Pion, Kamgno	2020	doi: 10.1016/ S1473-3099(19)30554-7	Cameroon	Cohort		Population	LoaScope
Pion, Boussinesq	2006	doi:10.1017/S0031182006000035	Cameroon	Cross-sectional		Population	Thick smear 50 ul	Giemsa stained
Njambe Priso, Nchinda	2018	DOI: 10.1186/s12879-018-3072-2	Cameroon	Cohort		Clinical	Thick smear 10 ul	Giemsa stained
Sandri, Held	2021	DOI: 10.1093/infdis/jiaa670	Gabon	Cross-sectional		Population	Thick smear 10 ul	Giemsa stained	PCR	RT-PCR on blood targeting ITS1
Sumo, Nana Djeunga	2022	doi: 10.1016/j.actatropica.2021.106218	Cameroon	Cross-sectional		Population	Thick smear 50 ul	Giemsa stained
Ta, Rubio	2018	doi: 10.1016/j.actatropica.2017.12.030	Equatorial Guinea	Cross-sectional		Population	PCR	RT-PCR on blood targeting the ITS1
Takougang, Remme	2002	PMID: 12481206	Cameroon and Nigeria	Cross-sectional		Population	Thick smear 50 ul
Ta-Tang, Benito	2021	doi: 10.1590/0074-02760210210	Spain	Diagnostic accuracy		Population	Thick smear 20 ul	Giemsa stained	PCR	RT-PCR on blood targeting ITS1	PCR	Nested PCR on blood targeting repeat-3 sequence of the 15-kDa L. loa polyprotein gene (15r3)	LAMP	Targeting LLMF72 (Drame 2014) from DBS
Ta-Tang, Benito	2022	DOI: 10.1111/tmi.13786	Spain	Diagnostic accuracy		Population	Thick smear 20 ul	Giemsa stained	PCR	RT-PCR on blood targeting ITS2	PCR	Nested PCR on blood targeting repeat-3 sequence of the 15-kDa L. loa polyprotein gene (15r3)	PCR	PCR on DBS targeting Cox1 followed by sequencing
Toure, Egwang (A)	1998	doi: 10.4269/ajtmh.1998.59.144	Gabon	Diagnostic accuracy		Clinical and Population	Leucoconcentration	1ml blood with saponin	PCR	RT-PCR on blood targeting the ITS1	PCR	RT-PCR on blood targeting repeat-3 sequence of the 15-kDa L. loa polyprotein gene (15r3) followed by Southern Blotting hybridization	PCR	Nested PCR on blood targeting the ITS1 and repeat-3 sequence of the 15-kDa L. loa polyprotein gene (15r3)
Toure, Wahl	1998	DOI: 10.1046/j.1365-3156.1998.00224.x	Gabon	Diagnostic accuracy		Population	Leucoconcentration	?ml blood with saponin	Serology	ELISA based on Loa mf Ag detecting IgG4
Toure, Egwang (B)	1998	DOI: 10.1046/j.1365-3156.1998.00260.x	Gabon	Diagnostic accuracy		Population	Leucoconcentration	1ml blood with saponin	PCR	Nested PCR on blood targeting repeat-3 sequence of the 15-kDa L. loa polyprotein gene (15r3)
Toure, Egwang	1999	PMID: 10472442	Gabon	Cross-sectional		Population	Leucoconcentration	1ml blood with saponin	Serology	ELISA based on Loa mf Ag detecting IgG4	PCR	Nested PCR on blood targeting repeat-3 sequence of the 15-kDa L. loa polyprotein gene (15r3)
Toure, Egwang	1997	DOI: 10.1006/expr.1997.4168	Gabon	Diagnostic accuracy		Clinical and Population	Leucoconcentration	1ml blood with saponin	PCR	Nested PCR on blood targeting repeat-3 sequence of the 15-kDa L. loa polyprotein gene (15r3)	PCR	Nested PCR on blood targeting repeat-3 sequence of the 15-kDa L. loa polyprotein gene (15r3) followed by Southern Blotting hybridization
Turner, Taylor	2010	doi:10.1371/journal.pntd.0000660	Cameroon	Other (specify in the next column)	RCT	Population	Thick smear 50 ul
Van Hoegaerden, Ivanoff	1987	doi: 10.1016/0035-9203(87)90163-5.	Gabon	Cross-sectional		Population	Thick smear 10 ul	Unstained; species determined only by size and movement	Serology	ELISA based on Loa mf Ag detecting IgG+IgM
Veletzky, Ramharter	2020	doi: 10.1016/ S1473-3099(20)30256-5	Gabon	Cross-sectional		Population	Thick smear 2 x 10-μL calibrated blood smears	Giemsa stained	Leucoconcentration	1ml blood with saponin
Veletzky, Ramharter	2024	doi: 10.1371/journal. pntd.0012054	Gabon	Cross-sectional		Population	Thick smear 2 x 10-μL calibrated blood smears	Giemsa stained	Leucoconcentration	1ml blood with saponin	PCR	RT-PCR on blood targeting LLMF72 gene	Serology	ELISA based on Loa adilt Ag detecting IgG	Serology	RDT based on rec Ll-SXP-1 Ag detecting IgG (DDTD, San Diego, California)
Wanji, Enjong	2003	DOI: 10.1016/s0035-9203(03)90114-3	Cameroon	Cross-sectional		Population	Thick smear 50 ul	Giemsa stained
Wanji, Fischer	2019	doi: 10.1371/journal.pntd.0007192	Cameroon	Cross-sectional		Population	Thick smear 50 ul		PCR	RT-PCR on DBS targeting LLMF72 gene
Yoboue, Daubenberger	2022	doi: 10.1371/ journal.pntd.0009798	Equatorial Guinea	Cross-sectional		Population	PCR	RT-PCR on filters of malaria RDT targeting LLMF72 gene
Zoleko-Manego, Ramharter	2023	doi: 10.1371/journal. pntd.0011584	Gabon	Other (specify in the next column)	RCT	Population	Thick smear 20 ul	Giemsa stained
Pion, Boussinesq	2004	DOI: 10.1017/S0031182004005694	Cameroon	Cross-sectional		Population	Thick smear 30ul	Giemsa stained
Campilllo, Chesnais	2021	doi: 10.1093/cid/ciab906	Congo (Republic of)	Other (specify in the next column)	RCT	Population	Thick smear 2 x 50-μL calibrated blood smears	Giemsa stained
Rush, Akue	2020	DOI: 10.5897/JPVB2020.0390	Gabon	Cross-sectional		Population	Thick smear 10 ul	no staining	Leucoconcentration	1ml blood with saponin	Serology	ELISA based on Loa mf Ag detecting IgG4
Djikeuss, Akue	2014	DOI: 10.5897/AJB09.645	Gabon	Cross-sectional		Population	Thick smear 10 ul	no staining	Leucoconcentration	1ml blood with saponin	Serology	ELISA based on Loa mf Ag detecting IgG4

## Sheet: Data for Se and Sp analysis
First and last author name_(N) data subset	Year of publication	DOI/PMID	Country where the study was conducted	Country_Notes	Study design	Other_study design	Setting	Diagnostic test 1 type	Diagnostic test 1_notes	Diagnostic test 2 type	Diagnostic test 2_notes	Diagnostic test 3 type	Diagnostic test 3_notes	Diagnostic test 4 type	Diagnostic test 4_notes	Diagnostic test 5 type	Diagnostic test 5_notes	Reference test N	Comapartor test N	Reference test	Comparator test	Reference test _ category	Comparator test_category	Type of study population_cases	Type of study population_cases_category	Type of study population_controls	TP	TN	FP	FN
Akue, Devaney_A	1994	PMID: 7899797	Gabon		Diagnostic accuracy		Clinical	Extraction of eyeworm and mf+ on 10ul thick smear		Serology	ELISA based on Loa adult Ag detecting IgG4							1	2	Eyeworm AND microscopy_Thick_10ul	Serology_ELISA_crude Ag_IgG4	Microscopy_thick smear	Serology_ELISA_Ab detecting	Extraction of eyeworm and mf+ on 10ul thick smear	Confirmed infection by direct test	None (only sensitivity assessed)	12			1
Akue, Devaney_B	1994		Gabon		Diagnostic accuracy		Clinical	Extraction of eyeworm and mf+ on 10ul thick smear		Serology	ELISA based on Loa adult Ag detecting IgG4							1	2	Eyeworm AND microscopy_Thick_10ul	Serology_ELISA_crude Ag_IgG4	Microscopy_thick smear	Serology_ELISA_Ab detecting			Mp+ from Loa non-endemic area		15	1
Akue, Devaney_C	1994		Gabon		Diagnostic accuracy		Clinical	Extraction of eyeworm and mf+ on 10ul thick smear		Serology	ELISA based on Loa adult Ag detecting IgG4							1	2	Eyeworm AND microscopy_Thick_10ul	Serology_ELISA_crude Ag_IgG4	Microscopy_thick smear	Serology_ELISA_Ab detecting			Non-endemic controls		7	0
Akue, Devaney_D	1994		Gabon		Diagnostic accuracy		Clinical	Extraction of eyeworm and mf- on 10ul thick smear		Serology	ELISA based on Loa adult Ag detecting IgG4							1	2	Eyeworm AND microscopy_Thick_10ul	Serology_ELISA_crude Ag_IgG4	Microscopy_thick smear	Serology_ELISA_Ab detecting	Occult_Documented eyeworm and mf- on 10ul thick smear	Occult	None (only sensitivity assessed)	10			3
Ngongeh Amambo, Wanji_A	2023	DOI 10.3389/fitd.2022.1016176	Cameroon		Cross-sectional		Population	Thick smear 50 ul	Giemsa stained	LAMP	Targeting the RF4 family repeat							1	2	Microscopy_Thick_50ul	LAMP (RF4 family repeat)	Microscopy_thick smear	Molecular_LAMP	Loa infected Mf+	Confirmed infection by direct test	None (only sensitivity assessed)	82			2
Bennuru, Nutman	2023	doi:10.1093/infdis/jiad186	USA		Diagnostic accuracy		Clinical	Microscopy		PCR for cfDNA	RT-PCR on plasma for cfDNA targeting LL2643							1	2	Microscopy_no other info	PCR on plasma (cfDNA)	Miiscoscopy	Molecular_PCR	Loa infected Mf+	Confirmed infection by direct test	None (only sensitivity assessed)	48			5
Campillo, Chesnais_A	2024	doi: 10.1371/ journal.pntd.0012567	Congo (Republic of)		Diagnostic accuracy		Population	Thick smear 50 ul	Giemsa stained	Serology	RDT based on rec Ll-SXP-1 Ag detecting IgG							1	2	Microscopy_Thick_50ul	Serology_RDT_SPX1_IgG	Microscopy_thick smear	Serology_RDT_Ab detecting	Loa infected Mf+	Confirmed infection by direct test	None (only sensitivity assessed)	292			42
Campillo, Chesnais_B	2024		Congo (Republic of)		Diagnostic accuracy		Population	Thick smear 50 ul	Giemsa stained	Serology	RDT based on rec Ll-SXP-1 dectering IgG4 biplexed with IgG4 to Ov-16 and OvOC3261							1	2	Microscopy_Thick_50ul	Serology_RDT_SPX1_IgG4	Microscopy_thick smear	Serology_RDT_Ab detecting	Loa infected Mf+	Confirmed infection by direct test	None (only sensitivity assessed)	296			38
D’Ambrosio, Fletcher	2015	doi:10.1126/scitranslmed.aaa3480.	Cameroon		Diagnostic accuracy		Population	Thick smear	No further info given	LoaScope	50 ul blood smear. Not differentiating mf species							1	2	Microscopy_Thick_no other info	LoaScope	Microscopy_thick smear	Microscopy_LoaScope	Loa infected Mf+ >30.000 mf/ml	Confirmed infection by direct test	None (only sensitivity assessed)	33			0
Drame, Nutman_A	2014	DOI: 10.1128/JCM.00525-14	Cameroon		Diagnostic accuracy		Population	PCR	LLMF72 gene	LAMP	target genes, LLMF72 and LLMF342							1	2	PCR (LLMF72)	LAMP (LLMF72 and LLMF342)	Molecular_PCR	Molecular_LAMP	PCR+	Confirmed infection by direct test	Loa- by ref test	50	40	3	0
Febrer-Sendra, Muro_A	2022	doi:10.3390/diagnostics12051079	Spain	DBS from a study in Equatorial Guinea	Diagnostic accuracy		Population	Thick smear 20 ul	Giemsa stained	PCR	Nested PCR on DBS targeting repeat-3 sequence of the 15-kDa L. loa polyprotein gene (15r3)	LAMP	targeting 839 bp sequence; Colorimetric reading	LAMP	targeting 839 bp sequence; real time reading			1	2	Microscopy_Thick_20ul	PCR (15r3)	Microscopy_thick smear	Molecular_PCR	Loa infected Mf+	Confirmed infection by direct test	None (only sensitivity assessed)	12			4
Febrer-Sendra, Muro_B	2022		Spain	DBS from a study in Equatorial Guinea	Diagnostic accuracy		Population	Thick smear 20 ul	Giemsa stained	PCR	Nested PCR on DBS targeting repeat-3 sequence of the 15-kDa L. loa polyprotein gene (15r3)	LAMP	targeting 839 bp sequence; Colorimetric reading	LAMP	targeting 839 bp sequence; real time reading			1	2	Microscopy_Thick_20ul	PCR (15r3)	Microscopy_thick smear	Molecular_PCR			Mp+ AND Loa- by ref test		11	0
Febrer-Sendra, Muro_C	2022		Spain	DBS from a study in Equatorial Guinea	Diagnostic accuracy		Population	Thick smear 20 ul	Giemsa stained	PCR	Nested PCR on DBS targeting repeat-3 sequence of the 15-kDa L. loa polyprotein gene (15r3)	LAMP	targeting 839 bp sequence; Colorimetric reading	LAMP	targeting 839 bp sequence; real time reading			1	2	Microscopy_Thick_20ul	PCR (15r3)	Microscopy_thick smear	Molecular_PCR			Mp- AND Loa- by ref test		73	0
Febrer-Sendra, Muro_D	2022		Spain	DBS from a study in Equatorial Guinea	Diagnostic accuracy		Population	Thick smear 20 ul	Giemsa stained	PCR	Nested PCR on DBS targeting repeat-3 sequence of the 15-kDa L. loa polyprotein gene (15r3)	LAMP	targeting 839 bp sequence; Colorimetric reading	LAMP	targeting 839 bp sequence; real time reading			1	2	Microscopy_Thick_20ul	PCR (15r3)	Microscopy_thick smear	Molecular_PCR			Loa- by ref test		84	0
Febrer-Sendra, Muro E	2022		Spain	DBS from a study in Equatorial Guinea	Diagnostic accuracy		Population	Thick smear 20 ul	Giemsa stained	PCR	Nested PCR on DBS targeting repeat-3 sequence of the 15-kDa L. loa polyprotein gene (15r3)	LAMP	targeting 839 bp sequence; Colorimetric reading	LAMP	targeting 839 bp sequence; real time reading			2	1	PCR (Nested_15r3)	Microscopy_Thick_20ul	Molecular_PCR	Microscopy_thick smear	Loa infected Mf+	Confirmed infection by direct test	None (only sensitivity assessed)	12			0
Febrer-Sendra, Muro_F	2022		Spain	DBS from a study in Equatorial Guinea	Diagnostic accuracy		Population	Thick smear 20 ul	Giemsa stained	PCR	Nested PCR on DBS targeting repeat-3 sequence of the 15-kDa L. loa polyprotein gene (15r3)	LAMP	targeting 839 bp sequence; Colorimetric reading	LAMP	targeting 839 bp sequence; real time reading			2	1	PCR (Nested_15r3)	Microscopy_Thick_20ul	Molecular_PCR	Microscopy_thick smear			Mp+ AND Loa- by ref test		11	0
Febrer-Sendra, Muro_G	2022		Spain	DBS from a study in Equatorial Guinea	Diagnostic accuracy		Population	Thick smear 20 ul	Giemsa stained	PCR	Nested PCR on DBS targeting repeat-3 sequence of the 15-kDa L. loa polyprotein gene (15r3)	LAMP	targeting 839 bp sequence; Colorimetric reading	LAMP	targeting 839 bp sequence; real time reading			2	1	PCR (Nested_15r3)	Microscopy_Thick_20ul	Molecular_PCR	Microscopy_thick smear			Mp- AND Loa- by ref test		73	0
Febrer-Sendra, Muro_H	2022		Spain	DBS from a study in Equatorial Guinea	Diagnostic accuracy		Population	Thick smear 20 ul	Giemsa stained	PCR	Nested PCR on DBS targeting repeat-3 sequence of the 15-kDa L. loa polyprotein gene (15r3)	LAMP	targeting 839 bp sequence; Colorimetric reading	LAMP	targeting 839 bp sequence; real time reading			2	1	PCR (Nested_15r3)	Microscopy_Thick_20ul	Molecular_PCR	Microscopy_thick smear			Loa- by ref test		84	0
Febrer-Sendra, Muro_I	2022		Spain	DBS from a study in Equatorial Guinea	Diagnostic accuracy		Population	Thick smear 20 ul	Giemsa stained	PCR	Nested PCR on DBS targeting repeat-3 sequence of the 15-kDa L. loa polyprotein gene (15r3)	LAMP	targeting 839 bp sequence; Colorimetric reading	LAMP	targeting 839 bp sequence; real time reading			1 and/or 2	2	Microscopy_Thick_20ul AND/OR PCR (Nested_15r3)	PCR (15r3)	Composite_Microscopy thick smear + PCR	Molecular_PCR	Loa infected Mf+ AND/OR PCR+	Confirmed infection by direct test	None (only sensitivity assessed)	12			4
Febrer-Sendra, Muro_J	2022		Spain	DBS from a study in Equatorial Guinea	Diagnostic accuracy		Population	Thick smear 20 ul	Giemsa stained	PCR	Nested PCR on DBS targeting repeat-3 sequence of the 15-kDa L. loa polyprotein gene (15r3)	LAMP	targeting 839 bp sequence; Colorimetric reading	LAMP	targeting 839 bp sequence; real time reading			1 and/or 2	1	Microscopy_Thick_20ul AND/OR PCR (Nested_15r3)	Microscopy_Thick_20ul	Composite_Microscopy thick smear + PCR	Microscopy_thick smear	Loa infected Mf+ AND/OR PCR+	Confirmed infection by direct test	None (only sensitivity assessed)	16			0
Febrer-Sendra, Muro_K	2022		Spain	DBS from a study in Equatorial Guinea	Diagnostic accuracy		Population	Thick smear 20 ul	Giemsa stained	PCR	Nested PCR on DBS targeting repeat-3 sequence of the 15-kDa L. loa polyprotein gene (15r3)	LAMP	targeting 839 bp sequence; Colorimetric reading	LAMP	targeting 839 bp sequence; real time reading			1	3	Microscopy_Thick_20ul	LAMP (839seq_colorimetric)	Microscopy_thick smear	Molecular_LAMP	Loa infected Mf+	Confirmed infection by direct test	None (only sensitivity assessed)	15			1
Febrer-Sendra, Muro_L	2022		Spain	DBS from a study in Equatorial Guinea	Diagnostic accuracy		Population	Thick smear 20 ul	Giemsa stained	PCR	Nested PCR on DBS targeting repeat-3 sequence of the 15-kDa L. loa polyprotein gene (15r3)	LAMP	targeting 839 bp sequence; Colorimetric reading	LAMP	targeting 839 bp sequence; real time reading			1	3	Microscopy_Thick_20ul	LAMP (839seq_colorimetric)	Microscopy_thick smear	Molecular_LAMP			Mp+ AND Loa- by ref test		6	5
Febrer-Sendra, Muro_M	2022		Spain	DBS from a study in Equatorial Guinea	Diagnostic accuracy		Population	Thick smear 20 ul	Giemsa stained	PCR	Nested PCR on DBS targeting repeat-3 sequence of the 15-kDa L. loa polyprotein gene (15r3)	LAMP	targeting 839 bp sequence; Colorimetric reading	LAMP	targeting 839 bp sequence; real time reading			1	3	Microscopy_Thick_20ul	LAMP (839seq_colorimetric)	Microscopy_thick smear	Molecular_LAMP			Mp- AND Loa- by ref test		66	7
Febrer-Sendra, Muro_N	2022		Spain	DBS from a study in Equatorial Guinea	Diagnostic accuracy		Population	Thick smear 20 ul	Giemsa stained	PCR	Nested PCR on DBS targeting repeat-3 sequence of the 15-kDa L. loa polyprotein gene (15r3)	LAMP	targeting 839 bp sequence; Colorimetric reading	LAMP	targeting 839 bp sequence; real time reading			1	3	Microscopy_Thick_20ul	LAMP (839seq_colorimetric)	Microscopy_thick smear	Molecular_LAMP			Loa- by ref test		72	12
Febrer-Sendra, Muro_O	2022		Spain	DBS from a study in Equatorial Guinea	Diagnostic accuracy		Population	Thick smear 20 ul	Giemsa stained	PCR	Nested PCR on DBS targeting repeat-3 sequence of the 15-kDa L. loa polyprotein gene (15r3)	LAMP	targeting 839 bp sequence; Colorimetric reading	LAMP	targeting 839 bp sequence; real time reading			1	4	Microscopy_Thick_20ul	LAMP (839seq_real time)	Microscopy_thick smear	Molecular_LAMP	Loa infected Mf+	Confirmed infection by direct test	None (only sensitivity assessed)	15			1
Febrer-Sendra, Muro_P	2022		Spain	DBS from a study in Equatorial Guinea	Diagnostic accuracy		Population	Thick smear 20 ul	Giemsa stained	PCR	Nested PCR on DBS targeting repeat-3 sequence of the 15-kDa L. loa polyprotein gene (15r3)	LAMP	targeting 839 bp sequence; Colorimetric reading	LAMP	targeting 839 bp sequence; real time reading			1	4	Microscopy_Thick_20ul	LAMP (839seq_real time)	Microscopy_thick smear	Molecular_LAMP			Mp+ AND Loa- by ref test		8	3
Febrer-Sendra, Muro_Q	2022		Spain	DBS from a study in Equatorial Guinea	Diagnostic accuracy		Population	Thick smear 20 ul	Giemsa stained	PCR	Nested PCR on DBS targeting repeat-3 sequence of the 15-kDa L. loa polyprotein gene (15r3)	LAMP	targeting 839 bp sequence; Colorimetric reading	LAMP	targeting 839 bp sequence; real time reading			1	4	Microscopy_Thick_20ul	LAMP (839seq_real time)	Microscopy_thick smear	Molecular_LAMP			Mp- AND Loa- by ref test		70	3
Febrer-Sendra, Muro_R	2022		Spain	DBS from a study in Equatorial Guinea	Diagnostic accuracy		Population	Thick smear 20 ul	Giemsa stained	PCR	Nested PCR on DBS targeting repeat-3 sequence of the 15-kDa L. loa polyprotein gene (15r3)	LAMP	targeting 839 bp sequence; Colorimetric reading	LAMP	targeting 839 bp sequence; real time reading			1	4	Microscopy_Thick_20ul	LAMP (839seq_real time)	Microscopy_thick smear	Molecular_LAMP			Loa- by ref test		78	6
Febrer-Sendra, Muro_S	2022		Spain	DBS from a study in Equatorial Guinea	Diagnostic accuracy		Population	Thick smear 20 ul	Giemsa stained	PCR	Nested PCR on DBS targeting repeat-3 sequence of the 15-kDa L. loa polyprotein gene (15r3)	LAMP	targeting 839 bp sequence; Colorimetric reading	LAMP	targeting 839 bp sequence; real time reading			2	3	PCR (Nested_15r3)	LAMP (839seq_colorimetric)	Molecular_PCR	Molecular_LAMP	PCR+	Confirmed infection by direct test	None (only sensitivity assessed)	11			1
Febrer-Sendra, Muro_T	2022		Spain	DBS from a study in Equatorial Guinea	Diagnostic accuracy		Population	Thick smear 20 ul	Giemsa stained	PCR	Nested PCR on DBS targeting repeat-3 sequence of the 15-kDa L. loa polyprotein gene (15r3)	LAMP	targeting 839 bp sequence; Colorimetric reading	LAMP	targeting 839 bp sequence; real time reading			2	3	PCR (Nested_15r3)	LAMP (839seq_colorimetric)	Molecular_PCR	Molecular_LAMP			Mp+ AND Loa- by ref test		6	5
Febrer-Sendra, Muro_U	2022		Spain	DBS from a study in Equatorial Guinea	Diagnostic accuracy		Population	Thick smear 20 ul	Giemsa stained	PCR	Nested PCR on DBS targeting repeat-3 sequence of the 15-kDa L. loa polyprotein gene (15r3)	LAMP	targeting 839 bp sequence; Colorimetric reading	LAMP	targeting 839 bp sequence; real time reading			2	3	PCR (Nested_15r3)	LAMP (839seq_colorimetric)	Molecular_PCR	Molecular_LAMP			Mp- AND Loa- by ref test		66	7
Febrer-Sendra, Muro_V	2022		Spain	DBS from a study in Equatorial Guinea	Diagnostic accuracy		Population	Thick smear 20 ul	Giemsa stained	PCR	Nested PCR on DBS targeting repeat-3 sequence of the 15-kDa L. loa polyprotein gene (15r3)	LAMP	targeting 839 bp sequence; Colorimetric reading	LAMP	targeting 839 bp sequence; real time reading			2	3	PCR (Nested_15r3)	LAMP (839seq_colorimetric)	Molecular_PCR	Molecular_LAMP			Loa- by ref test		72	12
Febrer-Sendra, Muro_W	2022		Spain	DBS from a study in Equatorial Guinea	Diagnostic accuracy		Population	Thick smear 20 ul	Giemsa stained	PCR	Nested PCR on DBS targeting repeat-3 sequence of the 15-kDa L. loa polyprotein gene (15r3)	LAMP	targeting 839 bp sequence; Colorimetric reading	LAMP	targeting 839 bp sequence; real time reading			2	4	PCR (Nested_15r3)	LAMP (839seq_real time)	Molecular_PCR	Molecular_LAMP	PCR+	Confirmed infection by direct test	None (only sensitivity assessed)	11			1
Febrer-Sendra, Muro_X	2022		Spain	DBS from a study in Equatorial Guinea	Diagnostic accuracy		Population	Thick smear 20 ul	Giemsa stained	PCR	Nested PCR on DBS targeting repeat-3 sequence of the 15-kDa L. loa polyprotein gene (15r3)	LAMP	targeting 839 bp sequence; Colorimetric reading	LAMP	targeting 839 bp sequence; real time reading			2	4	PCR (Nested_15r3)	LAMP (839seq_real time)	Molecular_PCR	Molecular_LAMP			Mp+ AND Loa- by ref test		8	3
Febrer-Sendra, Muro_Y	2022		Spain	DBS from a study in Equatorial Guinea	Diagnostic accuracy		Population	Thick smear 20 ul	Giemsa stained	PCR	Nested PCR on DBS targeting repeat-3 sequence of the 15-kDa L. loa polyprotein gene (15r3)	LAMP	targeting 839 bp sequence; Colorimetric reading	LAMP	targeting 839 bp sequence; real time reading			2	4	PCR (Nested_15r3)	LAMP (839seq_real time)	Molecular_PCR	Molecular_LAMP			Mp- AND Loa- by ref test		70	3
Febrer-Sendra, Muro_Z	2022		Spain	DBS from a study in Equatorial Guinea	Diagnostic accuracy		Population	Thick smear 20 ul	Giemsa stained	PCR	Nested PCR on DBS targeting repeat-3 sequence of the 15-kDa L. loa polyprotein gene (15r3)	LAMP	targeting 839 bp sequence; Colorimetric reading	LAMP	targeting 839 bp sequence; real time reading			2	4	PCR (Nested_15r3)	LAMP (839seq_real time)	Molecular_PCR	Molecular_LAMP			Loa- by ref test		78	6
Febrer-Sendra, Muro_AA	2022		Spain	DBS from a study in Equatorial Guinea	Diagnostic accuracy		Population	Thick smear 20 ul	Giemsa stained	PCR	Nested PCR on DBS targeting repeat-3 sequence of the 15-kDa L. loa polyprotein gene (15r3)	LAMP	targeting 839 bp sequence; Colorimetric reading	LAMP	targeting 839 bp sequence; real time reading			1 and/or 2	3	Microscopy_Thick_20ul AND/OR PCR (Nested_15r3)	LAMP (839seq_colorimetric)	Composite_Microscopy thick smear + PCR	Molecular_LAMP	Loa infected Mf+ AND/OR PCR+	Confirmed infection by direct test	None (only sensitivity assessed)	15			1
Febrer-Sendra, Muro_AB	2022		Spain	DBS from a study in Equatorial Guinea	Diagnostic accuracy		Population	Thick smear 20 ul	Giemsa stained	PCR	Nested PCR on DBS targeting repeat-3 sequence of the 15-kDa L. loa polyprotein gene (15r3)	LAMP	targeting 839 bp sequence; Colorimetric reading	LAMP	targeting 839 bp sequence; real time reading			1 and/or 2	4	Microscopy_Thick_20ul AND/OR PCR (Nested_15r3)	LAMP (839seq_real time)	Composite_Microscopy thick smear + PCR	Molecular_LAMP	Loa infected Mf+ AND/OR PCR+	Confirmed infection by direct test	None (only sensitivity assessed)	15			1
Fink, Nutman_A	2011	doi:10.1128/JCM.01697-10	USA		Cohort		Clinical	Filtration on 1 ml blood		PCR	RT-PCR on blood targeting Loa interspersed repeat							1	2	Microscopy_filtration_1ml	PCR (interspersed repeats)	Microscopy_concentration	Molecular_PCR	Loa infected Mf+	Confirmed infection by direct test	None (only sensitivity assessed)	24			3
Fink, Nutman_B	2011		USA		Cohort		Clinical	Filtration on 1 ml blood		PCR	RT-PCR on blood targeting Loa interspersed repeat							2	1	PCR (interspersed repeats)	Microscopy_filtration_1ml	Molecular_PCR	Microscopy_concentration	PCR+	Confirmed infection by direct test	None (only sensitivity assessed)	24			4
Fink, Nutman_C	2011		USA		Cohort		Clinical	Filtration on 1 ml blood		PCR	RT-PCR on blood targeting Loa interspersed repeat							1 and/or 2	2	Microscopy_filtration_1ml AND/OR PCR (interspersed repeats)	PCR (interspersed repeats)	Composite_Microscopy concentration + PCR	Molecular_PCR	Loa infected Mf+ AND/OR PCR+	Confirmed infection by direct test	None (only sensitivity assessed)	28			2
Fink, Nutman_D	2011		USA		Cohort		Clinical	Filtration on 1 ml blood		PCR	RT-PCR on blood targeting Loa interspersed repeat							1 and/or 2	1	Microscopy_filtration_1ml AND/OR PCR (interspersed repeats)	Microscopy_filtration_1ml	Composite_Microscopy concentration + PCR	Microscopy_concentration	Loa infected Mf+ AND/OR PCR+	Confirmed infection by direct test	None (only sensitivity assessed)	27			4
Formenti, Gobbi_A	2021	doi: 10.1016/j.actatropica.2021.105838	Italy	Pts with pan-filaria serology+	Diagnostic accuracy		Clinical	Leukoconcentration 9 ml blood	Giemsa stained	PCR	RT-PCR on blood targeting ITS1 followed by analysis of size of amplified fragment for species ID							1	2	Microscopy_leukoconcentration_9ml	PCR (ITS1_fragment size)	Microscopy_concentration	Molecular_PCR	Loa infected Mf+	Confirmed infection by direct test	None (only sensitivity assessed)	3			0
Formenti, Gobbi_B	2021		Italy	Pts with pan-filaria serology+	Diagnostic accuracy		Clinical	Leukoconcentration 9 ml blood	Giemsa stained	PCR	RT-PCR on blood targeting ITS1 followed by analysis of size of amplified fragment for species ID							1	2	Microscopy_leukoconcentration_9ml	PCR (ITS1_fragment size)	Microscopy_concentration	Molecular_PCR			Mp+ AND Loa- by ref test		13	0
Formenti, Gobbi_C	2021		Italy	Pts with pan-filaria serology+	Diagnostic accuracy		Clinical	Leukoconcentration 9 ml blood	Giemsa stained	PCR	RT-PCR on blood targeting ITS1 followed by analysis of size of amplified fragment for species ID							2	1	PCR (ITS1_fragment size)	Microscopy_leukoconcentration_9ml	Molecular_PCR	Microscopy_concentration	PCR+	Confirmed infection by direct test	None (only sensitivity assessed)	3			0
Formenti, Gobbi_D	2021		Italy	Pts with pan-filaria serology+	Diagnostic accuracy		Clinical	Leukoconcentration 9 ml blood	Giemsa stained	PCR	RT-PCR on blood targeting ITS1 followed by analysis of size of amplified fragment for species ID							2	1	PCR (ITS1_fragment size)	Microscopy_leukoconcentration_9ml	Molecular_PCR	Microscopy_concentration			Mp+ AND Loa- by ref test		13	0
Formenti, Gobbi_E	2021		Italy	Pts with pan-filaria serology+	Diagnostic accuracy		Clinical	Leukoconcentration 9 ml blood	Giemsa stained	PCR	RT-PCR on blood targeting ITS1 followed by analysis of size of amplified fragment for species ID							1 and/or 2	2	Microscopy_leukoconcentration_9ml AND/OR PCR (ITS1_fragment size)	PCR (ITS1_fragment size)	Composite_Microscopy concentration + PCR	Molecular_PCR	Loa infected Mf+ AND/OR PCR+	Confirmed infection by direct test	None (only sensitivity assessed)	3			0
Formenti, Gobbi_F	2021		Italy	Pts with pan-filaria serology+	Diagnostic accuracy		Clinical	Leukoconcentration 9 ml blood	Giemsa stained	PCR	RT-PCR on blood targeting ITS1 followed by analysis of size of amplified fragment for species ID							1 and/or 2	2	Microscopy_leukoconcentration_9ml AND/OR PCR (ITS1_fragment size)	PCR (ITS1_fragment size)	Composite_Microscopy concentration + PCR	Molecular_PCR			Mp+ AND Loa- by ref test		13	0
Formenti, Gobbi_G	2021		Italy	Pts with pan-filaria serology+	Diagnostic accuracy		Clinical	Leukoconcentration 9 ml blood	Giemsa stained	PCR	RT-PCR on blood targeting ITS1 followed by analysis of size of amplified fragment for species ID							1 and/or 2	1	Microscopy_leukoconcentration_9ml AND/OR PCR (ITS1_fragment size)	Microscopy_leukoconcentration_9ml	Composite_Microscopy concentration + PCR	Microscopy_concentration	Loa infected Mf+ AND/OR PCR+	Confirmed infection by direct test	None (only sensitivity assessed)	3			0
Formenti, Gobbi_H	2021		Italy	Pts with pan-filaria serology+	Diagnostic accuracy		Clinical	Leukoconcentration 9 ml blood	Giemsa stained	PCR	RT-PCR on blood targeting ITS1 followed by analysis of size of amplified fragment for species ID							1 and/or 2	1	Microscopy_leukoconcentration_9ml AND/OR PCR (ITS1_fragment size)	Microscopy_leukoconcentration_9ml	Composite_Microscopy concentration + PCR	Microscopy_concentration			Mp+ AND Loa- by ref test		13	0
Gobbi, Bisoffi_A	2020	doi:10.1371/journal.pntd.0008187	Italy		Diagnostic accuracy		Clinical	Leukoconcentration from 13 ml	Giemsa stained	Serology	ELISA based on A. vitae Ag detecting IgG (Bordier)	Serology	RDT based on rec Ll-SXP-1 Ag detecting IgG (DDTD, San Diego, California)					1	2	Microscopy_leukoconcentration_13ml	Serology_ELISA_panfilarial_A. viteae Ag_IgG	Microscopy_concentration	Serology_ELISA_Ab detecting	Loa infected Mf+	Confirmed infection by direct test	None (only sensitivity assessed)	27			2
Gobbi, Bisoffi_B	2020		Italy		Diagnostic accuracy		Clinical	Leukoconcentration from 13 ml	Giemsa stained	Serology	ELISA based on A. vitae Ag detecting IgG (Bordier)	Serology	RDT based on rec Ll-SXP-1 Ag detecting IgG (DDTD, San Diego, California)					1	2	Microscopy_leukoconcentration_13ml	Serology_ELISA_panfilarial_A. viteae Ag_IgG	Microscopy_concentration	Serology_ELISA_Ab detecting			Non-endemic controls		10	0
Gobbi, Bisoffi_C	2020		Italy		Diagnostic accuracy		Clinical	Leukoconcentration from 13 ml	Giemsa stained	Serology	ELISA based on A. vitae Ag detecting IgG (Bordier)	Serology	RDT based on rec Ll-SXP-1 Ag detecting IgG (DDTD, San Diego, California)					1	2	Microscopy_leukoconcentration_13ml	Serology_ELISA_panfilarial_A. viteae Ag_IgG	Microscopy_concentration	Serology_ELISA_Ab detecting			Other parasitoses		32	15
Gobbi, Bisoffi_D	2020		Italy		Diagnostic accuracy		Clinical	Leukoconcentration from 13 ml	Giemsa stained	Serology	ELISA based on A. vitae Ag detecting IgG (Bordier)	Serology	RDT based on rec Ll-SXP-1 Ag detecting IgG (DDTD, San Diego, California)					1	3	Microscopy_leukoconcentration_13ml	Serology_RDT_SPX1_IgG	Microscopy_concentration	Serology_RDT_Ab detecting	Loa infected Mf+	Confirmed infection by direct test	None (only sensitivity assessed)	29			0
Gobbi, Bisoffi_E	2020		Italy		Diagnostic accuracy		Clinical	Leukoconcentration from 13 ml	Giemsa stained	Serology	ELISA based on A. vitae Ag detecting IgG (Bordier)	Serology	RDT based on rec Ll-SXP-1 Ag detecting IgG (DDTD, San Diego, California)					1	3	Microscopy_leukoconcentration_13ml	Serology_RDT_SPX1_IgG	Microscopy_concentration	Serology_RDT_Ab detecting			Non-endemic controls		10	0
Gobbi, Bisoffi_F	2020		Italy		Diagnostic accuracy		Clinical	Leukoconcentration from 13 ml	Giemsa stained	Serology	ELISA based on A. vitae Ag detecting IgG (Bordier)	Serology	RDT based on rec Ll-SXP-1 Ag detecting IgG (DDTD, San Diego, California)					1	3	Microscopy_leukoconcentration_13ml	Serology_RDT_SPX1_IgG	Microscopy_concentration	Serology_RDT_Ab detecting			Mp+ AND Loa- by ref test		30	7
Gobbi, Bisoffi_G	2020		Italy		Diagnostic accuracy		Clinical	Leukoconcentration from 13 ml	Giemsa stained	Serology	ELISA based on A. vitae Ag detecting IgG (Bordier)	Serology	RDT based on rec Ll-SXP-1 Ag detecting IgG (DDTD, San Diego, California)					1	3	Microscopy_leukoconcentration_13ml	Serology_RDT_SPX1_IgG	Microscopy_concentration	Serology_RDT_Ab detecting			Other parasitoses		46	1
Gobbi, Bisoffi_H	2020		Italy		Diagnostic accuracy		Clinical	Leukoconcentration from 13 ml	Giemsa stained	Serology	ELISA based on A. vitae Ag detecting IgG (Bordier)	Serology	RDT based on rec Ll-SXP-1 Ag detecting IgG (DDTD, San Diego, California)					occult	2	Eyeworm AND microscopy_leukoconcentration_13ml	Serology_ELISA_panfilarial_A. viteae Ag_IgG	Microscopy_concentration	Serology_ELISA_Ab detecting	Occult_Documented eyeworm and mf- on leukoconcentration 13 ml	Occult	None (only sensitivity assessed)	6			2
Gobbi, Bisoffi_I	2020		Italy		Diagnostic accuracy		Clinical	Leukoconcentration from 13 ml	Giemsa stained	Serology	ELISA based on A. vitae Ag detecting IgG (Bordier)	Serology	RDT based on rec Ll-SXP-1 Ag detecting IgG (DDTD, San Diego, California)					occult	3	Eyeworm AND microscopy_leukoconcentration_13ml	Serology_RDT_SPX1_IgG	Microscopy_concentration	Serology_RDT_Ab detecting	Occult_Documented eyeworm and mf- on leukoconcentration 13 ml	Occult	None (only sensitivity assessed)	8			0
Gobbi, Bisoffi_J	2020		Italy		Diagnostic accuracy		Clinical	Leukoconcentration from 13 ml	Giemsa stained	Serology	ELISA based on A. vitae Ag detecting IgG (Bordier)	Serology	RDT based on rec Ll-SXP-1 Ag detecting IgG (DDTD, San Diego, California)					pos in any (micro or eyeworm observation)	2	Eyeworm AND/OR microscopy_leukoconcentration_13ml	Serology_ELISA_panfilarial_A. viteae Ag_IgG	Composite_Eyeworm + Microscopy concentration	Serology_ELISA_Ab detecting	Loa infected Mf+ AND/OR eyeworm	Composite microscopy OR eyeworm	None (only sensitivity assessed)	33			4
Gobbi, Bisoffi_K	2020		Italy		Diagnostic accuracy		Clinical	Leukoconcentration from 13 ml	Giemsa stained	Serology	ELISA based on A. vitae Ag detecting IgG (Bordier)	Serology	RDT based on rec Ll-SXP-1 Ag detecting IgG (DDTD, San Diego, California)					pos in any (micro or eyeworm observation)	3	Eyeworm AND/OR microscopy_leukoconcentration_13ml	Serology_RDT_SPX1_IgG	Composite_Eyeworm + Microscopy concentration	Serology_RDT_Ab detecting	Loa infected Mf+ AND/OR eyeworm	Composite microscopy OR eyeworm	None (only sensitivity assessed)	37			0
Greene, Fischer	2024	doi:10.1371/journal.pntd.0012461	USA		Diagnostic accuracy		Clinical	Thick smear 50 ul		Serology_Ag detecting	ELISA to capture Ll-Bhp-1 Ag							1	2	Microscopy_Thick_50ul	Serology_capture ELISA_Ll-Bhp-1 Ag	Microscopy_thick smear	Serology_ELISA_Ag detecting	Loa infected Mf+	Confirmed infection by direct test	None (only sensitivity assessed)	74			42
Greene, Fischer	2024		USA		Diagnostic accuracy		Clinical	Thick smear 50 ul		Serology_Ag detecting	ELISA to capture Ll-Bhp-1 Ag							1	2	Microscopy_Thick_50ul	Serology_capture ELISA_Ll-Bhp-1 Ag	Microscopy_thick smear	Serology_ELISA_Ag detecting			Non-endemic controls		34	0
Greene, Fischer	2024		USA		Diagnostic accuracy		Clinical	Thick smear 50 ul		Serology_Ag detecting	ELISA to capture Ll-Bhp-1 Ag							1	2	Microscopy_Thick_50ul	Serology_capture ELISA_Ll-Bhp-1 Ag	Microscopy_thick smear	Serology_ELISA_Ag detecting			Other filariae		112	0
Jiménez, Gárate_A	2009	Not available	Equatorial Guinea		Cross-sectional		Population	Leukoconcentration 1 ml blood	Giemsa stained	PCR	Nested PCR on blood targeting repeat-3 sequence of the 15-kDa L. loa polyprotein gene (15r3)							1	2	Microscopy_leukoconcentration_1ml	PCR (Nested_15r3)	Microscopy_concentration	Molecular_PCR	Loa infected Mf+	Confirmed infection by direct test	Loa- by ref test	33	129	72	0
Jiménez, Gárate_B	2009		Equatorial Guinea		Cross-sectional		Population	Leukoconcentration 1 ml blood	Giemsa stained	PCR	Nested PCR on blood targeting repeat-3 sequence of the 15-kDa L. loa polyprotein gene (15r3)							1	2	Microscopy_leukoconcentration_1ml	PCR (Nested_15r3)	Microscopy_concentration	Molecular_PCR			Mp- AND Loa- by ref test		102	38
Jiménez, Gárate_C	2009		Equatorial Guinea		Cross-sectional		Population	Leukoconcentration 1 ml blood	Giemsa stained	PCR	Nested PCR on blood targeting repeat-3 sequence of the 15-kDa L. loa polyprotein gene (15r3)							1	2	Microscopy_leukoconcentration_1ml	PCR (Nested_15r3)	Microscopy_concentration	Molecular_PCR			Mp+ AND Loa- by ref test		29	35
Jiménez, Gárate_D	2009		Equatorial Guinea		Cross-sectional		Population	Leukoconcentration 1 ml blood	Giemsa stained	PCR	Nested PCR on blood targeting repeat-3 sequence of the 15-kDa L. loa polyprotein gene (15r3)							2	1	PCR (Nested_15r3)	Microscopy_leukoconcentration_1ml	Molecular_PCR	Microscopy_concentration	Loa infected Mf+	Confirmed infection by direct test	Loa- by ref test	33	129	0	73
Jiménez, Gárate_E	2009		Equatorial Guinea		Cross-sectional		Population	Leukoconcentration 1 ml blood	Giemsa stained	PCR	Nested PCR on blood targeting repeat-3 sequence of the 15-kDa L. loa polyprotein gene (15r3)							2	1	PCR (Nested_15r3)	Microscopy_leukoconcentration_1ml	Molecular_PCR	Microscopy_concentration			Mp- AND Loa- by ref test		102	0
Jiménez, Gárate_F	2009		Equatorial Guinea		Cross-sectional		Population	Leukoconcentration 1 ml blood	Giemsa stained	PCR	Nested PCR on blood targeting repeat-3 sequence of the 15-kDa L. loa polyprotein gene (15r3)							1 and/or 2	2	Microscopy_leukoconcentration_1ml AND/OR PCR (Nested_15r3)	PCR (Nested_15r3)	Composite_Microscopy concentration + PCR	Molecular_PCR	Loa infected Mf+ AND/OR PCR+	Confirmed infection by direct test	None (only sensitivity assessed)	105			0
Jiménez, Gárate_G	2009		Equatorial Guinea		Cross-sectional		Population	Leukoconcentration 1 ml blood	Giemsa stained	PCR	Nested PCR on blood targeting repeat-3 sequence of the 15-kDa L. loa polyprotein gene (15r3)							1 and/or 2	1	Microscopy_leukoconcentration_1ml AND/OR PCR (Nested_15r3)	Microscopy_leukoconcentration_1ml	Composite_Microscopy concentration + PCR	Microscopy_concentration	Loa infected Mf+ AND/OR PCR+	Confirmed infection by direct test	None (only sensitivity assessed)	33			73
Jiménez, Gárate_A	2011	doi:10.1016/j.eimc.2011.06.012	Spain		Other (specify in the next column)	Unclear if cohort or diagnostic accuracy	Clinical	Leukoconcentration	Giemsa stained	PCR	Nested PCR on blood targeting repeat-3 sequence of the 15-kDa L. loa polyprotein gene (15r3)	PCR followed by RLFP	PCR based on ITS1 followed by RFLP using Ase I enzyme digestion					1	2	Microscopy_leukoconcentration_no other info	PCR (Nested_15r3)	Microscopy_concentration	Molecular_PCR	Loa infected Mf+	Confirmed infection by direct test	Loa- by ref test	7	48	4	0
Jiménez, Gárate_B	2011		Spain		Other (specify in thenext column)	Unclear if cohort or diagnostic accuracy	Clinical	Leukoconcentration	Giemsa stained	PCR	Nested PCR on blood targeting repeat-3 sequence of the 15-kDa L. loa polyprotein gene (15r3)	PCR followed by RLFP	PCR based on ITS1 followed by RFLP using Ase I enzyme digestion					1	2	Microscopy_leukoconcentration_no other info	PCR (Nested_15r3)	Microscopy_concentration	Molecular_PCR	Loa infected Mf+	Confirmed infection by direct test	Loa- by ref test	7	48	4	0
Jiménez, Gárate_C	2011		Spain		Other (specify in thenext column)	Unclear if cohort or diagnostic accuracy	Clinical	Leukoconcentration	Giemsa stained	PCR	Nested PCR on blood targeting repeat-3 sequence of the 15-kDa L. loa polyprotein gene (15r3)	PCR followed by RLFP	PCR based on ITS1 followed by RFLP using Ase I enzyme digestion					1	2	Microscopy_leukoconcentration_no other info	PCR (Nested_15r3)	Microscopy_concentration	Molecular_PCR			Mp+ AND Loa- by ref test		23	2
Jiménez, Gárate_D	2011		Spain		Other (specify in thenext column)	Unclear if cohort or diagnostic accuracy	Clinical	Leukoconcentration	Giemsa stained	PCR	Nested PCR on blood targeting repeat-3 sequence of the 15-kDa L. loa polyprotein gene (15r3)	PCR followed by RLFP	PCR based on ITS1 followed by RFLP using Ase I enzyme digestion					2	1	PCR (Nested_15r3)	Microscopy_leukoconcentration_no other info	Molecular_PCR	Microscopy_concentration	PCR+	Confirmed infection by direct test	Loa- by ref test	7	48	0	4
Jiménez, Gárate_E	2011		Spain		Other (specify in thenext column)	Unclear if cohort or diagnostic accuracy	Clinical	Leukoconcentration	Giemsa stained	PCR	Nested PCR on blood targeting repeat-3 sequence of the 15-kDa L. loa polyprotein gene (15r3)	PCR followed by RLFP	PCR based on ITS1 followed by RFLP using Ase I enzyme digestion					2	1	PCR (Nested_15r3)	Microscopy_leukoconcentration_no other info	Molecular_PCR	Microscopy_concentration			Mp- AND Loa- by ref test		25	0
Jiménez, Gárate_F	2011		Spain		Other (specify in thenext column)	Unclear if cohort or diagnostic accuracy	Clinical	Leukoconcentration	Giemsa stained	PCR	Nested PCR on blood targeting repeat-3 sequence of the 15-kDa L. loa polyprotein gene (15r3)	PCR followed by RLFP	PCR based on ITS1 followed by RFLP using Ase I enzyme digestion					2	1	PCR (Nested_15r3)	Microscopy_leukoconcentration_no other info	Molecular_PCR	Microscopy_concentration			Mp+ AND Loa- by ref test		24	0
Jiménez, Gárate_G	2011		Spain		Other (specify in thenext column)	Unclear if cohort or diagnostic accuracy	Clinical	Leukoconcentration	Giemsa stained	PCR	Nested PCR on blood targeting repeat-3 sequence of the 15-kDa L. loa polyprotein gene (15r3)	PCR followed by RLFP	PCR based on ITS1 followed by RFLP using Ase I enzyme digestion					1	3	Microscopy_leukoconcentration_no other info	PCR (ITS1_RFLP)	Microscopy_concentration	Molecular_PCR	Loa infected Mf+	Confirmed infection by direct test	Loa- by ref test	7	50	2	0
Jiménez, Gárate_H	2011		Spain		Other (specify in thenext column)	Unclear if cohort or diagnostic accuracy	Clinical	Leukoconcentration	Giemsa stained	PCR	Nested PCR on blood targeting repeat-3 sequence of the 15-kDa L. loa polyprotein gene (15r3)	PCR followed by RLFP	PCR based on ITS1 followed by RFLP using Ase I enzyme digestion					1	3	Microscopy_leukoconcentration_no other info	PCR (ITS1_RFLP)	Microscopy_concentration	Molecular_PCR			Mp- AND Loa- by ref test		25	2
Jiménez, Gárate_I	2011		Spain		Other (specify in thenext column)	Unclear if cohort or diagnostic accuracy	Clinical	Leukoconcentration	Giemsa stained	PCR	Nested PCR on blood targeting repeat-3 sequence of the 15-kDa L. loa polyprotein gene (15r3)	PCR followed by RLFP	PCR based on ITS1 followed by RFLP using Ase I enzyme digestion					1	3	Microscopy_leukoconcentration_no other info	PCR (ITS1_RFLP)	Microscopy_concentration	Molecular_PCR			Mp+ AND Loa- by ref test		25	0
Jiménez, Gárate_J	2011		Spain		Other (specify in thenext column)	Unclear if cohort or diagnostic accuracy	Clinical	Leukoconcentration	Giemsa stained	PCR	Nested PCR on blood targeting repeat-3 sequence of the 15-kDa L. loa polyprotein gene (15r3)	PCR followed by RLFP	PCR based on ITS1 followed by RFLP using Ase I enzyme digestion					3	1	PCR (ITS1_RFLP)	Microscopy_leukoconcentration_no other info	Molecular_PCR	Microscopy_concentration	PCR+	Confirmed infection by direct test	Loa- by ref test	7	50	0	2
Jiménez, Gárate_K	2011		Spain		Other (specify in thenext column)	Unclear if cohort or diagnostic accuracy	Clinical	Leukoconcentration	Giemsa stained	PCR	Nested PCR on blood targeting repeat-3 sequence of the 15-kDa L. loa polyprotein gene (15r3)	PCR followed by RLFP	PCR based on ITS1 followed by RFLP using Ase I enzyme digestion					3	1	PCR (ITS1_RFLP)	Microscopy_leukoconcentration_no other info	Molecular_PCR	Microscopy_concentration			Mp- AND Loa- by ref test		1	0
Jiménez, Gárate_L	2011		Spain		Other (specify in thenext column)	Unclear if cohort or diagnostic accuracy	Clinical	Leukoconcentration	Giemsa stained	PCR	Nested PCR on blood targeting repeat-3 sequence of the 15-kDa L. loa polyprotein gene (15r3)	PCR followed by RLFP	PCR based on ITS1 followed by RFLP using Ase I enzyme digestion					3	1	PCR (ITS1_RFLP)	Microscopy_leukoconcentration_no other info	Molecular_PCR	Microscopy_concentration			Mp+ AND Loa- by ref test		46	0
Jiménez, Gárate_M	2011		Spain		Other (specify in thenext column)	Unclear if cohort or diagnostic accuracy	Clinical	Leukoconcentration	Giemsa stained	PCR	Nested PCR on blood targeting repeat-3 sequence of the 15-kDa L. loa polyprotein gene (15r3)	PCR followed by RLFP	PCR based on ITS1 followed by RFLP using Ase I enzyme digestion					3	2	PCR (ITS1_RFLP)	PCR (Nested_15r3)	Molecular_PCR	Molecular_PCR	PCR+	Confirmed infection by direct test	Loa- by ref test	11	55	4	1
Jiménez, Gárate_N	2011		Spain		Other (specify in thenext column)	Unclear if cohort or diagnostic accuracy	Clinical	Leukoconcentration	Giemsa stained	PCR	Nested PCR on blood targeting repeat-3 sequence of the 15-kDa L. loa polyprotein gene (15r3)	PCR followed by RLFP	PCR based on ITS1 followed by RFLP using Ase I enzyme digestion					3	2	PCR (ITS1_RFLP)	PCR (Nested_15r3)	Molecular_PCR	Molecular_PCR			Mp- AND Loa- by ref test		1	1
Jiménez, Gárate_O	2011		Spain		Other (specify in thenext column)	Unclear if cohort or diagnostic accuracy	Clinical	Leukoconcentration	Giemsa stained	PCR	Nested PCR on blood targeting repeat-3 sequence of the 15-kDa L. loa polyprotein gene (15r3)	PCR followed by RLFP	PCR based on ITS1 followed by RFLP using Ase I enzyme digestion					3	2	PCR (ITS1_RFLP)	PCR (Nested_15r3)	Molecular_PCR	Molecular_PCR			Mp+ AND Loa- by ref test		54	3
Jiménez, Gárate_P	2011		Spain		Other (specify in thenext column)	Unclear if cohort or diagnostic accuracy	Clinical	Leukoconcentration	Giemsa stained	PCR	Nested PCR on blood targeting repeat-3 sequence of the 15-kDa L. loa polyprotein gene (15r3)	PCR followed by RLFP	PCR based on ITS1 followed by RFLP using Ase I enzyme digestion					2	3	PCR (Nested_15r3)	PCR (ITS1_RFLP)	Molecular_PCR	Molecular_PCR	PCR+	Confirmed infection by direct test	Loa- by ref test	10	55	1	4
Jiménez, Gárate_Q	2011		Spain		Other (specify in thenext column)	Unclear if cohort or diagnostic accuracy	Clinical	Leukoconcentration	Giemsa stained	PCR	Nested PCR on blood targeting repeat-3 sequence of the 15-kDa L. loa polyprotein gene (15r3)	PCR followed by RLFP	PCR based on ITS1 followed by RFLP using Ase I enzyme digestion					1 and/or 2 and/or 3	1	Microscopy_leukoconcentration_no other info AND/OR PCR (Nested_15r3) AND/OR PCR (ITS1_RFLP)	Microscopy_leukoconcentration_no other info	Composite_Microscopy concentration + PCR	Microscopy_concentration	Loa infected Mf+ AND/OR PCR+	Confirmed infection by direct test	None (only sensitivity assessed)	7			5
Jiménez, Gárate_R	2011		Spain		Other (specify in thenext column)	Unclear if cohort or diagnostic accuracy	Clinical	Leukoconcentration	Giemsa stained	PCR	Nested PCR on blood targeting repeat-3 sequence of the 15-kDa L. loa polyprotein gene (15r3)	PCR followed by RLFP	PCR based on ITS1 followed by RFLP using Ase I enzyme digestion					1 and/or 2 and/or 3	2	Microscopy_leukoconcentration_no other info AND/OR PCR (Nested_15r3) AND/OR PCR (ITS1_RFLP)	PCR (Nested_15r3)	Composite_Microscopy concentration + PCR	Molecular_PCR	Loa infected Mf+ AND/OR PCR+	Confirmed infection by direct test	None (only sensitivity assessed)	11			1
Jiménez, Gárate_S	2011		Spain		Other (specify in thenext column)	Unclear if cohort or diagnostic accuracy	Clinical	Leukoconcentration	Giemsa stained	PCR	Nested PCR on blood targeting repeat-3 sequence of the 15-kDa L. loa polyprotein gene (15r3)	PCR followed by RLFP	PCR based on ITS1 followed by RFLP using Ase I enzyme digestion					1 and/or 2 and/or 3	3	Microscopy_leukoconcentration_no other info AND/OR PCR (Nested_15r3) AND/OR PCR (ITS1_RFLP)	PCR (ITS1_RFLP)	Composite_Microscopy concentration + PCR	Molecular_PCR	Loa infected Mf+ AND/OR PCR+	Confirmed infection by direct test	None (only sensitivity assessed)	9			2
M’Bondoukwe´, Bouyou-Akotet_A	2024	doi: 10.1186/s13071-023-06089-1	Gabon		Cohort		Clinical	Leukoconcentration 5 ml blood with saponin		Thick smear 10 ul		Thick smear 50 ul	Giemsa stained					1	2	Microscopy_leukoconcentration_5ml	Microscopy_Thick_10ul	Microscopy_concentration	Microscopy_thick smear	Loa infected Mf+	Confirmed infection by direct test	Loa- by ref test	18	167	0	6
M’Bondoukwe´, Bouyou-Akotet_B	2024		Gabon		Cohort		Clinical	Leukoconcentration 5 ml blood with saponin		Thick smear 10 ul		Thick smear 50 ul	Giemsa stained					1	3	Microscopy_leukoconcentration_5ml	Microscopy_Thick_50ul	Microscopy_concentration	Microscopy_thick smear	Loa infected Mf+	Confirmed infection by direct test	Loa- by ref test	18	167	0	6
M’Bondoukwe´, Bouyou-Akotet_C	2024		Gabon		Cohort		Clinical	Leukoconcentration 5 ml blood with saponin		Thick smear 10 ul		Thick smear 50 ul	Giemsa stained					BLCA model literature priors and prevalence = 4.7%	1	BLCA	Microscopy_leukoconcentration_5ml	Composite_Microscopy	Microscopy_concentration	Loa infected Mf+	Confirmed infection by direct test	Loa- by ref test	9	166	16	0
M’Bondoukwe´, Bouyou-Akotet_D	2024		Gabon		Cohort		Clinical	Leukoconcentration 5 ml blood with saponin		Thick smear 10 ul		Thick smear 50 ul	Giemsa stained					BLCA model literature priors and prevalence = 4.7%	2	BLCA	Microscopy_Thick_10ul	Composite_Microscopy	Microscopy_thick smear	Loa infected Mf+	Confirmed infection by direct test	Loa- by ref test	7	182	0	2
M’Bondoukwe´, Bouyou-Akotet_E	2024		Gabon		Cohort		Clinical	Leukoconcentration 5 ml blood with saponin		Thick smear 10 ul		Thick smear 50 ul	Giemsa stained					BLCA model literature priors and prevalence = 4.7%	3	BLCA	Microscopy_Thick_50ul	Composite_Microscopy	Microscopy_thick smear	Loa infected Mf+	Confirmed infection by direct test	Loa- by ref test	7	182	0	2
M’Bondoukwe´, Bouyou-Akotet_F	2024		Gabon		Cohort		Clinical	Leukoconcentration 5 ml blood with saponin		Thick smear 10 ul		Thick smear 50 ul	Giemsa stained					BLCA model uninformative priors prevalence = 11.2%	1	BLCA	Microscopy_leukoconcentration_5ml	Composite_Microscopy	Microscopy_concentration	Loa infected Mf+	Confirmed infection by direct test	Loa- by ref test	20	166	4	1
M’Bondoukwe´, Bouyou-Akotet_G	2024		Gabon		Cohort		Clinical	Leukoconcentration 5 ml blood with saponin		Thick smear 10 ul		Thick smear 50 ul	Giemsa stained					BLCA model uninformative priors prevalence = 11.2%	2	BLCA	Microscopy_Thick_10ul	Composite_Microscopy	Microscopy_thick smear	Loa infected Mf+	Confirmed infection by direct test	Loa- by ref test	18	169	1	3
M’Bondoukwe´, Bouyou-Akotet_H	2024		Gabon		Cohort		Clinical	Leukoconcentration 5 ml blood with saponin		Thick smear 10 ul		Thick smear 50 ul	Giemsa stained					BLCA model uninformative priors prevalence = 11.2%	3	BLCA	Microscopy_Thick_50ul	Composite_Microscopy	Microscopy_thick smear	Loa infected Mf+	Confirmed infection by direct test	Loa- by ref test	18	169	1	3
M’Bondoukwe´, Bouyou-Akotet_I	2024		Gabon		Cohort		Clinical	Leukoconcentration 5 ml blood with saponin		Thick smear 10 ul		Thick smear 50 ul	Giemsa stained					BLCA model priors based on prevalence; prevalence = 4.7%	1	BLCA	Microscopy_leukoconcentration_5ml	Composite_Microscopy	Microscopy_concentration	Loa infected Mf+	Confirmed infection by direct test	Loa- by ref test	9	177	5	0
M’Bondoukwe´, Bouyou-Akotet_J	2024		Gabon		Cohort		Clinical	Leukoconcentration 5 ml blood with saponin		Thick smear 10 ul		Thick smear 50 ul	Giemsa stained					BLCA model priors based on prevalence; prevalence = 4.7%	2	BLCA	Microscopy_Thick_10ul	Composite_Microscopy	Microscopy_thick smear	Loa infected Mf+	Confirmed infection by direct test	Loa- by ref test	8	181	1	1
M’Bondoukwe´, Bouyou-Akotet_K	2024		Gabon		Cohort		Clinical	Leukoconcentration 5 ml blood with saponin		Thick smear 10 ul		Thick smear 50 ul	Giemsa stained					BLCA model priors based on prevalence; prevalence = 4.7%	3	BLCA	Microscopy_Thick_50ul	Composite_Microscopy	Microscopy_thick smear	Loa infected Mf+	Confirmed infection by direct test	Loa- by ref test	8	181	1	1
Manock, Hoffmann_A	2022	doi: 10.1093/trstmh/trac019	Equatorial Guinea		Other (specify in the next column)	Clinical trial	Clinical	Thick smear 10 ul	Giemsa stained	PCR	RT-PCR on DBS targeting LLMF72 gene							1	2	Microscopy_Thick_10ul	PCR (LLMF72)	Microscopy_thick smear	Molecular_PCR	Loa infected Mf+	Confirmed infection by direct test	None (only sensitivity assessed)	3			1
Mbassi, Zoleko-Manego	2022	doi:10.4269/ajtmh.22-0061	Gabon		Cross-sectional		Population	Thick smear 10 ul	Giemsa stained	Thick smear 10 ul	Field's stain							1 and/or 2	1	Microscopy_Thick_10ul Giemsa AND/OR Field's stained	Microscopy_Thick_10ul Giemsa stained	Microscopy_thick smear	Microscopy_thick smear	Loa infected Mf+	Confirmed infection by direct test	None (only sensitivity assessed)	87			1
Mbassi, Zoleko-Manego	2022		Gabon		Cross-sectional		Population	Thick smear 10 ul	Giemsa stained	Thick smear 10 ul	Field's stain							1 and/or 2	2	Microscopy_Thick_10ul Giemsa AND/OR Field's stained	Microscopy_Thick_10ul Field's stain	Microscopy_thick smear	Microscopy_thick smear	Loa infected Mf+	Confirmed infection by direct test	None (only sensitivity assessed)	82			6
Mischlinger, Ramharter	2021	doi: 10.1371/journal.pntd.0009623	Gabon		Cross-sectional		Population	Thick smear 10 ul	Capillary blood; Giemsa stained	Thick smear 10 ul	Venous blood; Giemsa stained							1 and/or 2	1	Microscopy_Thick_10ul_Capillary AND/OR venous blood	Microscopy_Thick_10ul_Capillary blood	Microscopy_thick smear	Microscopy_thick smear	Loa infected Mf+	Confirmed infection by direct test	None (only sensitivity assessed)	131			21
Mischlinger, Ramharter	2021		Gabon		Cross-sectional		Population	Thick smear 10 ul	Capillary blood; Giemsa stained	Thick smear 10 ul	Venous blood; Giemsa stained							1 and/or 2	2	Microscopy_Thick_10ul_Capillary AND/OR venous blood	Microscopy_Thick_10ul_Venous blood	Microscopy_thick smear	Microscopy_thick smear	Loa infected Mf+	Confirmed infection by direct test	None (only sensitivity assessed)	135			17
Noireau, Apembet_A	1990	PMID: 2270002	Congo (Republic of)		Cross-sectional		Population	Thick smear 2x 20 ul	Giemsa stained	Leukoconcentration	5ml blood with saponin							1 and/or 2	1	Microscopy_Thick_2X20ul AND/OR Leukoconcentration_5 ml	Microscopy_Thick_2X20ul	Composite_Microscopy	Microscopy_thick smear	Loa infected Mf+	Confirmed infection by direct test	None (only sensitivity assessed)	26			13
Noireau, Apembet_B	1990		Congo (Republic of)		Cross-sectional		Population	Thick smear 2x 20 ul	Giemsa stained	Leukoconcentration	5ml blood with saponin							1 and/or 2	2	Microscopy_Thick_2X20ul AND/OR Leukoconcentration_5 ml	Microscopy_leukoconcentration_5 ml	Composite_Microscopy	Microscopy_concentration	Loa infected Mf+	Confirmed infection by direct test	None (only sensitivity assessed)	39			0
Ta-Tang, Benito_A	2021	doi: 10.1590/0074-02760210210	Spain	DBS from Equatorial Guinea	Diagnostic accuracy		Population	Thick smear 20ul	Giemsa stained	PCR	RT-PCR on blood targeting ITS1	PCR	Nested PCR on blood targeting repeat-3 sequence of the 15-kDa L. loa polyprotein gene (15r3)	LAMP	Targeting LLMF72 (Drame 2014)			1	2	Microscopy_Thick_20ul	PCR (ITS1)	Microscopy_thick smear	Molecular_PCR	Loa infected Mf+	Confirmed infection by direct test	Loa- by ref test	13	84	0	3
Ta-Tang, Benito_B	2021		Spain	DBS from Equatorial Guinea	Diagnostic accuracy		Population	Thick smear 20ul	Giemsa stained	PCR	RT-PCR on blood targeting ITS1	PCR	Nested PCR on blood targeting repeat-3 sequence of the 15-kDa L. loa polyprotein gene (15r3)	LAMP	Targeting LLMF72 (Drame 2014)			1	2	Microscopy_Thick_20ul	PCR (ITS1)	Microscopy_thick smear	Molecular_PCR			Mp+ AND Loa- by ref test		11	0
Ta-Tang, Benito_C	2021		Spain	DBS from Equatorial Guinea	Diagnostic accuracy		Population	Thick smear 20ul	Giemsa stained	PCR	RT-PCR on blood targeting ITS1	PCR	Nested PCR on blood targeting repeat-3 sequence of the 15-kDa L. loa polyprotein gene (15r3)	LAMP	Targeting LLMF72 (Drame 2014)			1	2	Microscopy_Thick_20ul	PCR (ITS1)	Microscopy_thick smear	Molecular_PCR			Mp- AND Loa- by ref test		73	0
Ta-Tang, Benito_D	2021		Spain	DBS from Equatorial Guinea	Diagnostic accuracy		Population	Thick smear 20ul	Giemsa stained	PCR	RT-PCR on blood targeting ITS1	PCR	Nested PCR on blood targeting repeat-3 sequence of the 15-kDa L. loa polyprotein gene (15r3)	LAMP	Targeting LLMF72 (Drame 2014)			1	3	Microscopy_Thick_20ul	PCR (Nested_ITS2)	Microscopy_thick smear	Molecular_PCR	Loa infected Mf+	Confirmed infection by direct test	Loa- by ref test	12	84	0	4
Ta-Tang, Benito_E	2021		Spain	DBS from Equatorial Guinea	Diagnostic accuracy		Population	Thick smear 20ul	Giemsa stained	PCR	RT-PCR on blood targeting ITS1	PCR	Nested PCR on blood targeting repeat-3 sequence of the 15-kDa L. loa polyprotein gene (15r3)	LAMP	Targeting LLMF72 (Drame 2014)			1	3	Microscopy_Thick_20ul	PCR (Nested_ITS2)	Microscopy_thick smear	Molecular_PCR			Mp+ AND Loa- by ref test		11	0
Ta-Tang, Benito_F	2021		Spain	DBS from Equatorial Guinea	Diagnostic accuracy		Population	Thick smear 20ul	Giemsa stained	PCR	RT-PCR on blood targeting ITS1	PCR	Nested PCR on blood targeting repeat-3 sequence of the 15-kDa L. loa polyprotein gene (15r3)	LAMP	Targeting LLMF72 (Drame 2014)			1	3	Microscopy_Thick_20ul	PCR (Nested_ITS2)	Microscopy_thick smear	Molecular_PCR			Mp- AND Loa- by ref test		73	0
Ta-Tang, Benito_G	2021		Spain	DBS from Equatorial Guinea	Diagnostic accuracy		Population	Thick smear 20ul	Giemsa stained	PCR	RT-PCR on blood targeting ITS1	PCR	Nested PCR on blood targeting repeat-3 sequence of the 15-kDa L. loa polyprotein gene (15r3)	LAMP	Targeting LLMF72 (Drame 2014)			1	4	Microscopy_Thick_20ul	LAMP (LLMF72)	Microscopy_thick smear	Molecular_LAMP	Loa infected Mf+	Confirmed infection by direct test	Loa- by ref test	12	83	1	4
Ta-Tang, Benito_H	2021		Spain	DBS from Equatorial Guinea	Diagnostic accuracy		Population	Thick smear 20ul	Giemsa stained	PCR	RT-PCR on blood targeting ITS1	PCR	Nested PCR on blood targeting repeat-3 sequence of the 15-kDa L. loa polyprotein gene (15r3)	LAMP	Targeting LLMF72 (Drame 2014)			1	4	Microscopy_Thick_20ul	LAMP (LLMF72)	Microscopy_thick smear	Molecular_LAMP			Mp+ AND Loa- by ref test		11	0
Ta-Tang, Benito_I	2021		Spain	DBS from Equatorial Guinea	Diagnostic accuracy		Population	Thick smear 20ul	Giemsa stained	PCR	RT-PCR on blood targeting ITS1	PCR	Nested PCR on blood targeting repeat-3 sequence of the 15-kDa L. loa polyprotein gene (15r3)	LAMP	Targeting LLMF72 (Drame 2014)			1	4	Microscopy_Thick_20ul	LAMP (LLMF72)	Microscopy_thick smear	Molecular_LAMP			Mp- AND Loa- by ref test		72	1
Ta-Tang, Benito_J	2021		Spain	DBS from Equatorial Guinea	Diagnostic accuracy		Population	Thick smear 20ul	Giemsa stained	PCR	RT-PCR on blood targeting ITS1	PCR	Nested PCR on blood targeting repeat-3 sequence of the 15-kDa L. loa polyprotein gene (15r3)	LAMP	Targeting LLMF72 (Drame 2014)			2	1	PCR (ITS1)	Microscopy_Thick_20ul	Molecular_PCR	Microscopy_thick smear	PCR+	Confirmed infection by direct test	None (only sensitivity assessed)	13			0
Ta-Tang, Benito_K	2021		Spain	DBS from Equatorial Guinea	Diagnostic accuracy		Population	Thick smear 20ul	Giemsa stained	PCR	RT-PCR on blood targeting ITS1	PCR	Nested PCR on blood targeting repeat-3 sequence of the 15-kDa L. loa polyprotein gene (15r3)	LAMP	Targeting LLMF72 (Drame 2014)			3	1	PCR (Nested_ITS2)	Microscopy_Thick_20ul	Molecular_PCR	Microscopy_thick smear	PCR+	Confirmed infection by direct test	None (only sensitivity assessed)	12			0
Ta-Tang, Benito_L	2021		Spain	DBS from Equatorial Guinea	Diagnostic accuracy		Population	Thick smear 20ul	Giemsa stained	PCR	RT-PCR on blood targeting ITS1	PCR	Nested PCR on blood targeting repeat-3 sequence of the 15-kDa L. loa polyprotein gene (15r3)	LAMP	Targeting LLMF72 (Drame 2014)			1 and/or 2 and/or 3	1	Microscopy_Thick_20ul AND/OR PCR (ITS1) AND/OR PCR (Nested_ITS2)	Microscopy_Thick_20ul	Composite_Microscopy thick smear + PCR	Microscopy_thick smear	Loa infected Mf+ AND/OR PCR+	Confirmed infection by direct test	None (only sensitivity assessed)	16			0
Ta-Tang, Benito_M	2021		Spain	DBS from Equatorial Guinea	Diagnostic accuracy		Population	Thick smear 20ul	Giemsa stained	PCR	RT-PCR on blood targeting ITS1	PCR	Nested PCR on blood targeting repeat-3 sequence of the 15-kDa L. loa polyprotein gene (15r3)	LAMP	Targeting LLMF72 (Drame 2014)			1 and/or 2 and/or 3	2	Microscopy_Thick_20ul AND/OR PCR (ITS1) AND/OR PCR (Nested_ITS2)	PCR (ITS1)	Composite_Microscopy thick smear + PCR	Molecular_PCR	Loa infected Mf+ AND/OR PCR+	Confirmed infection by direct test	None (only sensitivity assessed)	13			3
Ta-Tang, Benito_N	2021		Spain	DBS from Equatorial Guinea	Diagnostic accuracy		Population	Thick smear 20ul	Giemsa stained	PCR	RT-PCR on blood targeting ITS1	PCR	Nested PCR on blood targeting repeat-3 sequence of the 15-kDa L. loa polyprotein gene (15r3)	LAMP	Targeting LLMF72 (Drame 2014)			1 and/or 2 and/or 3	3	Microscopy_Thick_20ul AND/OR PCR (ITS1) AND/OR PCR (Nested_ITS2)	PCR (Nested_ITS2)	Composite_Microscopy thick smear + PCR	Molecular_PCR	Loa infected Mf+ AND/OR PCR+	Confirmed infection by direct test	None (only sensitivity assessed)	12			4
Ta-Tang, Benito_O	2021		Spain	DBS from Equatorial Guinea	Diagnostic accuracy		Population	Thick smear 20ul	Giemsa stained	PCR	RT-PCR on blood targeting ITS1	PCR	Nested PCR on blood targeting repeat-3 sequence of the 15-kDa L. loa polyprotein gene (15r3)	LAMP	Targeting LLMF72 (Drame 2014)			1 and/or 2 and/or 3	4	Microscopy_Thick_20ul AND/OR PCR (ITS1) AND/OR PCR (Nested_ITS2)	LAMP (LLMF72)	Composite_Microscopy thick smear + PCR	Molecular_LAMP	Loa infected Mf+ AND/OR PCR+	Confirmed infection by direct test	Loa- by ref test	12	83	1	4
Ta-Tang, Benito_P	2021		Spain	DBS from Equatorial Guinea	Diagnostic accuracy		Population	Thick smear 20ul	Giemsa stained	PCR	RT-PCR on blood targeting ITS1	PCR	Nested PCR on blood targeting repeat-3 sequence of the 15-kDa L. loa polyprotein gene (15r3)	LAMP	Targeting LLMF72 (Drame 2014)			2	4	PCR (ITS1)	LAMP (LLMF72)	Molecular_PCR	Molecular_LAMP	PCR+	Confirmed infection by direct test	Loa- by ref test	12	86	1	1
Ta-Tang, Benito_Q	2021		Spain	DBS from Equatorial Guinea	Diagnostic accuracy		Population	Thick smear 20ul	Giemsa stained	PCR	RT-PCR on blood targeting ITS1	PCR	Nested PCR on blood targeting repeat-3 sequence of the 15-kDa L. loa polyprotein gene (15r3)	LAMP	Targeting LLMF72 (Drame 2014)			2	4	PCR (ITS1)	LAMP (LLMF72)	Molecular_PCR	Molecular_LAMP			Mp+ AND Loa- by ref test		19	1
Ta-Tang, Benito_R	2021		Spain	DBS from Equatorial Guinea	Diagnostic accuracy		Population	Thick smear 20ul	Giemsa stained	PCR	RT-PCR on blood targeting ITS1	PCR	Nested PCR on blood targeting repeat-3 sequence of the 15-kDa L. loa polyprotein gene (15r3)	LAMP	Targeting LLMF72 (Drame 2014)			2	4	PCR (ITS1)	LAMP (LLMF72)	Molecular_PCR	Molecular_LAMP			Mp- AND Loa- by ref test		70	1
Ta-Tang, Benito_S	2021		Spain	DBS from Equatorial Guinea	Diagnostic accuracy		Population	Thick smear 20ul	Giemsa stained	PCR	RT-PCR on blood targeting ITS1	PCR	Nested PCR on blood targeting repeat-3 sequence of the 15-kDa L. loa polyprotein gene (15r3)	LAMP	Targeting LLMF72 (Drame 2014)			3	4	PCR (Nested_ITS2)	LAMP (LLMF72)	Molecular_PCR	Molecular_LAMP	PCR+	Confirmed infection by direct test	Loa- by ref test	12	87	1	0
Ta-Tang, Benito_T	2021		Spain	DBS from Equatorial Guinea	Diagnostic accuracy		Population	Thick smear 20ul	Giemsa stained	PCR	RT-PCR on blood targeting ITS1	PCR	Nested PCR on blood targeting repeat-3 sequence of the 15-kDa L. loa polyprotein gene (15r3)	LAMP	Targeting LLMF72 (Drame 2014)			3	4	PCR (Nested_ITS2)	LAMP (LLMF72)	Molecular_PCR	Molecular_LAMP			Mp+ AND Loa- by ref test		17	1
Ta-Tang, Benito_U	2021		Spain	DBS from Equatorial Guinea	Diagnostic accuracy		Population	Thick smear 20ul	Giemsa stained	PCR	RT-PCR on blood targeting ITS1	PCR	Nested PCR on blood targeting repeat-3 sequence of the 15-kDa L. loa polyprotein gene (15r3)	LAMP	Targeting LLMF72 (Drame 2014)			3	4	PCR (Nested_ITS2)	LAMP (LLMF72)	Molecular_PCR	Molecular_LAMP			Mp- AND Loa- by ref test		77	1
Ta-Tang, Benito_A	2022	DOI: 10.1111/tmi.13786	Spain	DBS from Equatorial Guinea	Diagnostic accuracy		Population	Thick smear 20ul	Giemsa stained	PCR	Targeting ITS1 (Ta 2018)	PCR	Nested targeting 18S, 5.8S rDNA and ITS1 (Tang 2010)	PCR	Targeting Cox1 (Casiraghi et al 2001)			1	2	Microscopy_Thick_20ul	PCR (ITS1)	Microscopy_thick smear	Molecular_PCR	Loa infected Mf+	Confirmed infection by direct test	Loa- by ref test	13	84	0	3
Ta-Tang, Benito_B	2022		Spain	DBS from Equatorial Guinea	Diagnostic accuracy		Population	Thick smear 20ul	Giemsa stained	PCR	Targeting ITS1 (Ta 2018)	PCR	Nested targeting 18S, 5.8S rDNA and ITS1 (Tang 2010)	PCR	Targeting Cox1 (Casiraghi et al 2001)			1	2	Microscopy_Thick_20ul	PCR (ITS1)	Microscopy_thick smear	Molecular_PCR			Mp+ AND Loa- by ref test		11	0
Ta-Tang, Benito_C	2022		Spain	DBS from Equatorial Guinea	Diagnostic accuracy		Population	Thick smear 20ul	Giemsa stained	PCR	Targeting ITS1 (Ta 2018)	PCR	Nested targeting 18S, 5.8S rDNA and ITS1 (Tang 2010)	PCR	Targeting Cox1 (Casiraghi et al 2001)			1	2	Microscopy_Thick_20ul	PCR (ITS1)	Microscopy_thick smear	Molecular_PCR			Mp- AND Loa- by ref test		73	0
Ta-Tang, Benito_D	2022		Spain	DBS from Equatorial Guinea	Diagnostic accuracy		Population	Thick smear 20ul	Giemsa stained	PCR	Targeting ITS1 (Ta 2018)	PCR	Nested targeting 18S, 5.8S rDNA and ITS1 (Tang 2010)	PCR	Targeting Cox1 (Casiraghi et al 2001)			1	3	Microscopy_Thick_20ul	PCR (Nested 18S, 5.8S rDNA and ITS1)	Microscopy_thick smear	Molecular_PCR	Loa infected Mf+	Confirmed infection by direct test	Loa- by ref test	13	81	3	3
Ta-Tang, Benito_E	2022		Spain	DBS from Equatorial Guinea	Diagnostic accuracy		Population	Thick smear 20ul	Giemsa stained	PCR	Targeting ITS1 (Ta 2018)	PCR	Nested targeting 18S, 5.8S rDNA and ITS1 (Tang 2010)	PCR	Targeting Cox1 (Casiraghi et al 2001)			1	3	Microscopy_Thick_20ul	PCR (Nested 18S, 5.8S rDNA and ITS1)	Microscopy_thick smear	Molecular_PCR			Mp+ AND Loa- by ref test		11	0
Ta-Tang, Benito_F	2022		Spain	DBS from Equatorial Guinea	Diagnostic accuracy		Population	Thick smear 20ul	Giemsa stained	PCR	Targeting ITS1 (Ta 2018)	PCR	Nested targeting 18S, 5.8S rDNA and ITS1 (Tang 2010)	PCR	Targeting Cox1 (Casiraghi et al 2001)			1	3	Microscopy_Thick_20ul	PCR (Nested 18S, 5.8S rDNA and ITS1)	Microscopy_thick smear	Molecular_PCR			Mp- AND Loa- by ref test		70	3
Ta-Tang, Benito_G	2022		Spain	DBS from Equatorial Guinea	Diagnostic accuracy		Population	Thick smear 20ul	Giemsa stained	PCR	Targeting ITS1 (Ta 2018)	PCR	Nested targeting 18S, 5.8S rDNA and ITS1 (Tang 2010)	PCR	Targeting Cox1 (Casiraghi et al 2001)			1	4	Microscopy_Thick_20ul	PCR (Cox1)	Microscopy_thick smear	Molecular_PCR	Loa infected Mf+	Confirmed infection by direct test	Loa- by ref test	14	84	0	2
Ta-Tang, Benito_H	2022		Spain	DBS from Equatorial Guinea	Diagnostic accuracy		Population	Thick smear 20ul	Giemsa stained	PCR	Targeting ITS1 (Ta 2018)	PCR	Nested targeting 18S, 5.8S rDNA and ITS1 (Tang 2010)	PCR	Targeting Cox1 (Casiraghi et al 2001)			1	4	Microscopy_Thick_20ul	PCR (Cox1)	Microscopy_thick smear	Molecular_PCR			Mp+ AND Loa- by ref test		11	0
Ta-Tang, Benito_I	2022		Spain	DBS from Equatorial Guinea	Diagnostic accuracy		Population	Thick smear 20ul	Giemsa stained	PCR	Targeting ITS1 (Ta 2018)	PCR	Nested targeting 18S, 5.8S rDNA and ITS1 (Tang 2010)	PCR	Targeting Cox1 (Casiraghi et al 2001)			1	4	Microscopy_Thick_20ul	PCR (Cox1)	Microscopy_thick smear	Molecular_PCR			Mp- AND Loa- by ref test		73	0
Ta-Tang, Benito_J	2022		Spain	DBS from Equatorial Guinea	Diagnostic accuracy		Population	Thick smear 20ul	Giemsa stained	PCR	Targeting ITS1 (Ta 2018)	PCR	Nested targeting 18S, 5.8S rDNA and ITS1 (Tang 2010)	PCR	Targeting Cox1 (Casiraghi et al 2001)			2	1	PCR (ITS1)	Microscopy_Thick_20ul	Molecular_PCR	Microscopy_thick smear	PCR+	Confirmed infection by direct test	None (only sensitivity assessed)	13			0
Ta-Tang, Benito_K	2022		Spain	DBS from Equatorial Guinea	Diagnostic accuracy		Population	Thick smear 20ul	Giemsa stained	PCR	Targeting ITS1 (Ta 2018)	PCR	Nested targeting 18S, 5.8S rDNA and ITS1 (Tang 2010)	PCR	Targeting Cox1 (Casiraghi et al 2001)			3	1	PCR (Nested 18S, 5.8S rDNA and ITS1)	Microscopy_Thick_20ul	Molecular_PCR	Microscopy_thick smear	PCR+	Confirmed infection by direct test	None (only sensitivity assessed)	13			3
Ta-Tang, Benito_L	2022		Spain	DBS from Equatorial Guinea	Diagnostic accuracy		Population	Thick smear 20ul	Giemsa stained	PCR	Targeting ITS1 (Ta 2018)	PCR	Nested targeting 18S, 5.8S rDNA and ITS1 (Tang 2010)	PCR	Targeting Cox1 (Casiraghi et al 2001)			1 and/or 2 and/or 3 and/or 4	1	Microscopy_Thick_20ul AND/OR PCR (ITS1) AND/OR PCR (Nested 18S, 5.8S rDNA and ITS1) AND/OR PCR (Cox1)	Microscopy_Thick_20ul	Composite_Microscopy thick smear + PCR	Microscopy_thick smear	Loa infected Mf+ AND/OR PCR+	Confirmed infection by direct test	None (only sensitivity assessed)	16			3
Ta-Tang, Benito_M	2022		Spain	DBS from Equatorial Guinea	Diagnostic accuracy		Population	Thick smear 20ul	Giemsa stained	PCR	Targeting ITS1 (Ta 2018)	PCR	Nested targeting 18S, 5.8S rDNA and ITS1 (Tang 2010)	PCR	Targeting Cox1 (Casiraghi et al 2001)			2 and/or 2 and/or 3 and/or 4	2	Microscopy_Thick_20ul AND/OR PCR (ITS1) AND/OR PCR (Nested 18S, 5.8S rDNA and ITS1) AND/OR PCR (Cox1)	PCR (ITS1)	Composite_Microscopy thick smear + PCR	Molecular_PCR	Loa infected Mf+ AND/OR PCR+	Confirmed infection by direct test	None (only sensitivity assessed)	13			6
Ta-Tang, Benito_N	2022		Spain	DBS from Equatorial Guinea	Diagnostic accuracy		Population	Thick smear 20ul	Giemsa stained	PCR	Targeting ITS1 (Ta 2018)	PCR	Nested targeting 18S, 5.8S rDNA and ITS1 (Tang 2010)	PCR	Targeting Cox1 (Casiraghi et al 2001)			3 and/or 2 and/or 3 and/or 4	3	Microscopy_Thick_20ul AND/OR PCR (ITS1) AND/OR PCR (Nested 18S, 5.8S rDNA and ITS1) AND/OR PCR (Cox1)	PCR (Nested 18S, 5.8S rDNA and ITS1)	Composite_Microscopy thick smear + PCR	Molecular_PCR	Loa infected Mf+ AND/OR PCR+	Confirmed infection by direct test	None (only sensitivity assessed)	16			3
Ta-Tang, Benito_O	2022		Spain	DBS from Equatorial Guinea	Diagnostic accuracy		Population	Thick smear 20ul	Giemsa stained	PCR	Targeting ITS1 (Ta 2018)	PCR	Nested targeting 18S, 5.8S rDNA and ITS1 (Tang 2010)	PCR	Targeting Cox1 (Casiraghi et al 2001)			4 and/or 2 and/or 3 and/or 4	4	Microscopy_Thick_20ul AND/OR PCR (ITS1) AND/OR PCR (Nested 18S, 5.8S rDNA and ITS1) AND/OR PCR (Cox1)	PCR (Cox1)	Composite_Microscopy thick smear + PCR	Molecular_PCR	Loa infected Mf+ AND/OR PCR+	Confirmed infection by direct test	Loa- by ref test	14	81	0	5
Ta-Tang, Benito_P	2022		Spain	DBS from Equatorial Guinea	Diagnostic accuracy		Population	Thick smear 20ul	Giemsa stained	PCR	Targeting ITS1 (Ta 2018)	PCR	Nested targeting 18S, 5.8S rDNA and ITS1 (Tang 2010)	PCR	Targeting Cox1 (Casiraghi et al 2001)			2	4	PCR (ITS1)	PCR (Cox1)	Composite_Microscopy thick smear + PCR	Molecular_PCR	PCR+	Confirmed infection by direct test	Loa- by ref test	13	86	1	0
Ta-Tang, Benito_Q	2022		Spain	DBS from Equatorial Guinea	Diagnostic accuracy		Population	Thick smear 20ul	Giemsa stained	PCR	Targeting ITS1 (Ta 2018)	PCR	Nested targeting 18S, 5.8S rDNA and ITS1 (Tang 2010)	PCR	Targeting Cox1 (Casiraghi et al 2001)			2	4	PCR (ITS1)	PCR (Cox1)	Molecular_PCR	Molecular_PCR			Mp+ AND Loa- by ref test		18	0
Ta-Tang, Benito_R	2022		Spain	DBS from Equatorial Guinea	Diagnostic accuracy		Population	Thick smear 20ul	Giemsa stained	PCR	Targeting ITS1 (Ta 2018)	PCR	Nested targeting 18S, 5.8S rDNA and ITS1 (Tang 2010)	PCR	Targeting Cox1 (Casiraghi et al 2001)			2	4	PCR (ITS1)	PCR (Cox1)	Molecular_PCR	Molecular_PCR			Mp- AND Loa- by ref test		73	0
Ta-Tang, Benito_S	2022		Spain	DBS from Equatorial Guinea	Diagnostic accuracy		Population	Thick smear 20ul	Giemsa stained	PCR	Targeting ITS1 (Ta 2018)	PCR	Nested targeting 18S, 5.8S rDNA and ITS1 (Tang 2010)	PCR	Targeting Cox1 (Casiraghi et al 2001)			3	4	PCR (Nested 18S, 5.8S rDNA and ITS1)	PCR (Cox1)	Molecular_PCR	Molecular_PCR	PCR+	Confirmed infection by direct test	Loa- by ref test	13	83	1	3
Ta-Tang, Benito_T	2022		Spain	DBS from Equatorial Guinea	Diagnostic accuracy		Population	Thick smear 20ul	Giemsa stained	PCR	Targeting ITS1 (Ta 2018)	PCR	Nested targeting 18S, 5.8S rDNA and ITS1 (Tang 2010)	PCR	Targeting Cox1 (Casiraghi et al 2001)			3	4	PCR (Nested 18S, 5.8S rDNA and ITS1)	PCR (Cox1)	Molecular_PCR	Molecular_PCR			Mp+ AND Loa- by ref test		15	0
Ta-Tang, Benito_U	2022		Spain	DBS from Equatorial Guinea	Diagnostic accuracy		Population	Thick smear 20ul	Giemsa stained	PCR	Targeting ITS1 (Ta 2018)	PCR	Nested targeting 18S, 5.8S rDNA and ITS1 (Tang 2010)	PCR	Targeting Cox1 (Casiraghi et al 2001)			3	4	PCR (Nested 18S, 5.8S rDNA and ITS1)	PCR (Cox1)	Molecular_PCR	Molecular_PCR			Mp- AND Loa- by ref test		68	1
Toure, Egwang (A)_A	1998	doi: 10.4269/ajtmh.1998.59.144	Gabon		Diagnostic accuracy		Clinical + Population	Leukoconcentration 1 ml blood with saponin		PCR	RT-PCR on blood targeting the repeat-3 sequence of the 15-kDa L. loa polyprotein gene (15r3)	PCR	RT-PCR on blood targeting the repeat-3 sequence of the 15-kDa L. loa polyprotein gene (15r3) followed by Southern Blotting hybridization	PCR	Nested PCR on blood targeting repeat-3 sequence of the 15-kDa L. loa polyprotein gene (15r3)			Pos in any (eyeworm observation or PCR)	1	Microscopy_leukoconcentration_1ml AND/OR PCR (15r3_AND/OR nested AND/OR Southern Blot))	Microscopy_leukoconcentration_1 ml	Composite_Microscopy concentration + PCR	Microscopy_concentration	Occult_Documented eyeworm and/or PCR+ and mf- on leukoconcentration 1ml	Occult	None (only sensitivity assessed)	0			43
Toure, Egwang (A)_B	1998		Gabon		Diagnostic accuracy		Clinical + Population	Leukoconcentration 1 ml blood with saponin		PCR	RT-PCR on blood targeting the repeat-3 sequence of the 15-kDa L. loa polyprotein gene (15r3)	PCR	RT-PCR on blood targeting the repeat-3 sequence of the 15-kDa L. loa polyprotein gene (15r3) followed by Southern Blotting hybridization	PCR	Nested PCR on blood targeting repeat-3 sequence of the 15-kDa L. loa polyprotein gene (15r3)			Pos in any (eyeworm observation or PCR)	2	Microscopy_leukoconcentration_1ml AND/OR PCR (15r3_AND/OR nested AND/OR Southern Blot))	PCR (15r3)	Composite_Microscopy concentration + PCR	Molecular_PCR	Occult_Documented eyeworm and/or PCR+ and mf- on leukoconcentration 1ml	Occult	None (only sensitivity assessed)	8			35
Toure, Egwang (A)_C	1998		Gabon		Diagnostic accuracy		Clinical + Population	Leukoconcentration 1 ml blood with saponin		PCR	RT-PCR on blood targeting the repeat-3 sequence of the 15-kDa L. loa polyprotein gene (15r3)	PCR	RT-PCR on blood targeting the repeat-3 sequence of the 15-kDa L. loa polyprotein gene (15r3) followed by Southern Blotting hybridization	PCR	Nested PCR on blood targeting repeat-3 sequence of the 15-kDa L. loa polyprotein gene (15r3)			Pos in any (eyeworm observation or PCR)	3	Microscopy_leukoconcentration_1ml AND/OR PCR (15r3_AND/OR nested AND/OR Southern Blot))	PCR (15r3_Southern Blot)	Composite_Microscopy concentration + PCR	Molecular_PCR	Occult_Documented eyeworm and/or PCR+ and mf- on leukoconcentration 1ml	Occult	None (only sensitivity assessed)	42			1
Toure, Egwang (A)_D	1998		Gabon		Diagnostic accuracy		Clinical + Population	Leukoconcentration 1 ml blood with saponin		PCR	RT-PCR on blood targeting the repeat-3 sequence of the 15-kDa L. loa polyprotein gene (15r3)	PCR	RT-PCR on blood targeting the repeat-3 sequence of the 15-kDa L. loa polyprotein gene (15r3) followed by Southern Blotting hybridization	PCR	Nested PCR on blood targeting repeat-3 sequence of the 15-kDa L. loa polyprotein gene (15r3)			Pos in any (eyeworm observation or PCR)	4	Microscopy_leukoconcentration_1ml AND/OR PCR (15r3_AND/OR nested AND/OR Southern Blot))	PCR (Nested_15r3)	Composite_Microscopy concentration + PCR	Molecular_PCR	Occult_Documented eyeworm and/or PCR+ and mf- on leukoconcentration 1ml	Occult	None (only sensitivity assessed)	42			1
Toure, Wahl_A	1998	DOI: 10.1046/j.1365-3156.1998.00224.x	Gabon		Diagnostic accuracy		Population	Leukoconcentration with saponin		Serology	ELISA based on Loa mf Ag detecting IgG4							1	2	Microscopy_leukoconcentration_no other info	Serology_ELISA_crude Ag_IgG4	Microscopy_concentration	Serology_ELISA_Ab detecting	Loa infected Mf+	Confirmed infection by direct test	Loa- by ref test	35	81	96	9
Toure, Egwang (B)_A	1998	DOI: 10.1046/j.1365-3156.1998.00260.x	Gabon		Diagnostic accuracy		Population	Leukoconcentration 1 ml blood with saponin		PCR	Nested PCR on blood targeting repeat-3 sequence of the 15-kDa L. loa polyprotein gene (15r3)							2	1	PCR (Nested_15r3)	Microscopy_leukoconcentration_1ml	Molecular_PCR	Microscopy_concentration	Occult_PCR+ and mf- on leukoconcentration 1ml	Occult	Loa- by ref test	0	51	0	106
Toure, Egwang (B)_B	1998		Gabon		Diagnostic accuracy		Population	Leukoconcentration 1 ml blood with saponin		PCR	Nested PCR on blood targeting repeat-3 sequence of the 15-kDa L. loa polyprotein gene (15r3)							1	2	Microscopy_leukoconcentration_1ml	PCR (Nested_15r3)	Microscopy_concentration	Molecular_PCR	Occult_PCR+ and mf- on leukoconcentration 1ml	Occult	Loa- by ref test	0	51	106	0
Toure, Egwang_A	1999	PMID: 10472442	Gabon		Cross-sectional		Population	Leukoconcentration 1 ml blood with saponin		Serology	ELISA based on Loa mf Ag detecting IgG4	PCR	Nested PCR on blood targeting repeat-3 sequence of the 15-kDa L. loa polyprotein gene (15r3)					1 and/or 3	1	Microscopy_leukoconcentration_1ml AND/OR PCR (Nested_15r3)	Microscopy_leukoconcentration_1ml	Composite_Microscopy concentration + PCR	Microscopy_concentration	Loa infected Mf+ AND/OR PCR+	Confirmed infection by direct test	Loa- by ref test	44	51	0	106
Toure, Egwang_B	1999		Gabon		Cross-sectional		Population	Leukoconcentration 1 ml blood with saponin		Serology	ELISA based on Loa mf Ag detecting IgG4	PCR	Nested PCR on blood targeting repeat-3 sequence of the 15-kDa L. loa polyprotein gene (15r3)					1 and/or 3	2	Microscopy_leukoconcentration_1ml AND/OR PCR (Nested_15r3)	Serology_ELISA_crude Ag_IgG4	Composite_Microscopy concentration + PCR	Serology_ELISA_Ab detecting	Loa infected Mf+ AND/OR PCR+	Confirmed infection by direct test	Loa- by ref test	95	23	28	55
Toure, Egwang_C	1999		Gabon		Cross-sectional		Population	Leukoconcentration 1 ml blood with saponin		Serology	ELISA based on Loa mf Ag detecting IgG4	PCR	Nested PCR on blood targeting repeat-3 sequence of the 15-kDa L. loa polyprotein gene (15r3)					1 and/or 3	2	Microscopy_leukoconcentration_1ml AND/OR PCR (Nested_15r3)	Serology_ELISA_crude Ag_IgG4	Composite_Microscopy concentration + PCR	Serology_ELISA_Ab detecting	Loa infected Mf+ AND/OR PCR+	Confirmed infection by direct test	Non-endemic controls		5	0
Toure, Egwang_D	1999		Gabon		Cross-sectional		Population	Leukoconcentration 1 ml blood with saponin		Serology	ELISA based on Loa mf Ag detecting IgG4	PCR	Nested PCR on blood targeting repeat-3 sequence of the 15-kDa L. loa polyprotein gene (15r3)					1 and/or 3	2	Microscopy_leukoconcentration_1ml AND/OR PCR (Nested_15r3)	Serology_ELISA_crude Ag_IgG4	Composite_Microscopy concentration + PCR	Serology_ELISA_Ab detecting	Loa infected Mf+ AND/OR PCR+	Confirmed infection by direct test	Mp+ AND Loa- by ref test		88	26
Toure, Egwang_E	1999		Gabon		Cross-sectional		Population	Leukoconcentration 1 ml blood with saponin		Serology	ELISA based on Loa mf Ag detecting IgG4	PCR	Nested PCR on blood targeting repeat-3 sequence of the 15-kDa L. loa polyprotein gene (15r3)					1 and/or 3	3	Microscopy_leukoconcentration_1ml AND/OR PCR (Nested_15r3)	PCR (Nested_15r3)	Composite_Microscopy concentration + PCR	Molecular_PCR	Loa infected Mf+ AND/OR PCR+	Confirmed infection by direct test	Loa- by ref test	150	51	0	0
Toure, Egwang_F	1999		Gabon		Cross-sectional		Population	Leukoconcentration 1 ml blood with saponin		Serology	ELISA based on Loa mf Ag detecting IgG4	PCR	Nested PCR on blood targeting repeat-3 sequence of the 15-kDa L. loa polyprotein gene (15r3)					1	3	Microscopy_leukoconcentration_1ml	PCR (Nested_15r3)	Microscopy_concentration	Molecular_PCR	Loa infected Mf+	Confirmed infection by direct test	Loa- by ref test	44	51	106	0
Toure, Egwang_G	1999		Gabon		Cross-sectional		Population	Leukoconcentration 1 ml blood with saponin		Serology	ELISA based on Loa mf Ag detecting IgG4	PCR	Nested PCR on blood targeting repeat-3 sequence of the 15-kDa L. loa polyprotein gene (15r3)					3	1	PCR (Nested_15r3)	Microscopy_leukoconcentration_1ml	Molecular_PCR	Microscopy_concentration	PCR+	Confirmed infection by direct test	Loa- by ref test	44	51	0	106
Toure, Egwang_A	1997	DOI: 10.1006/expr.1997.4168	Gabon		Diagnostic accuracy		Clinical + Population	Leukoconcentration 1 ml blood with saponin		PCR	Nested PCR on blood targeting repeat-3 sequence of the 15-kDa L. loa polyprotein gene (15r3)	PCR	Nested PCR on blood targeting repeat-3 sequence of the 15-kDa L. loa polyprotein gene (15r3) followed by Southern Blotting hybridization					occult	2	Eyeworm AND microscopy_leukoconcentration_1ml	PCR (15r3)	Composite_Eyeworm + Microscopy concentration	Molecular_PCR	Occult_Documented eyeworm and mf- on leukoconcentration 1ml	Occult	None (only sensitivity assessed)	7			3
Toure, Egwang_B	1997		Gabon		Diagnostic accuracy		Clinical + Population	Leukoconcentration 1 ml blood with saponin		PCR	Nested PCR on blood targeting repeat-3 sequence of the 15-kDa L. loa polyprotein gene (15r3)	PCR	Nested PCR on blood targeting repeat-3 sequence of the 15-kDa L. loa polyprotein gene (15r3) followed by Southern Blotting hybridization					occult	3	Eyeworm AND microscopy_leukoconcentration_1ml	PCR (15r3_Southern Blot)	Composite_Eyeworm + Microscopy concentration	Molecular_PCR	Occult_Documented eyeworm and mf- on leukoconcentration 1ml	Occult	None (only sensitivity assessed)	19			1
Toure, Egwang_C	1997		Gabon		Diagnostic accuracy		Clinical + Population	Leukoconcentration 1 ml blood with saponin		PCR	Nested PCR on blood targeting repeat-3 sequence of the 15-kDa L. loa polyprotein gene (15r3)	PCR	Nested PCR on blood targeting repeat-3 sequence of the 15-kDa L. loa polyprotein gene (15r3) followed by Southern Blotting hybridization					occult	2	Eyeworm AND microscopy_leukoconcentration_1ml	PCR (15r3)	Composite_Eyeworm + Microscopy concentration	Molecular_PCR			Mp+ from Loa non-endemic area		7	0
Toure, Egwang_D	1997		Gabon		Diagnostic accuracy		Clinical + Population	Leukoconcentration 1 ml blood with saponin		PCR	Nested PCR on blood targeting repeat-3 sequence of the 15-kDa L. loa polyprotein gene (15r3)	PCR	Nested PCR on blood targeting repeat-3 sequence of the 15-kDa L. loa polyprotein gene (15r3) followed by Southern Blotting hybridization					occult	3	Eyeworm AND microscopy_leukoconcentration_1ml	PCR (15r3_Southern Blot)	Composite_Eyeworm + Microscopy concentration	Molecular_PCR			Mp+ from Loa non-endemic area		7	0
Toure, Egwang_E	1997		Gabon		Diagnostic accuracy		Clinical + Population	Leukoconcentration 1 ml blood with saponin		PCR	Nested PCR on blood targeting repeat-3 sequence of the 15-kDa L. loa polyprotein gene (15r3)	PCR	Nested PCR on blood targeting repeat-3 sequence of the 15-kDa L. loa polyprotein gene (15r3) followed by Southern Blotting hybridization					occult	2	Eyeworm AND microscopy_leukoconcentration_1ml	PCR (15r3)	Composite_Eyeworm + Microscopy concentration	Molecular_PCR			Other filariae		12	0
Toure, Egwang_F	1997		Gabon		Diagnostic accuracy		Clinical + Population	Leukoconcentration 1 ml blood with saponin		PCR	Nested PCR on blood targeting repeat-3 sequence of the 15-kDa L. loa polyprotein gene (15r3)	PCR	Nested PCR on blood targeting repeat-3 sequence of the 15-kDa L. loa polyprotein gene (15r3) followed by Southern Blotting hybridization					occult	3	Eyeworm AND microscopy_leukoconcentration_1ml	PCR (15r3_Southern Blot)	Composite_Eyeworm + Microscopy concentration	Molecular_PCR			Other filariae		12	0
Toure, Egwang_G	1997		Gabon		Diagnostic accuracy		Clinical + Population	Leukoconcentration 1 ml blood with saponin		PCR	Nested PCR on blood targeting repeat-3 sequence of the 15-kDa L. loa polyprotein gene (15r3)	PCR	Nested PCR on blood targeting repeat-3 sequence of the 15-kDa L. loa polyprotein gene (15r3) followed by Southern Blotting hybridization					occult	2	Eyeworm AND microscopy_leukoconcentration_1ml	PCR (15r3)	Composite_Eyeworm + Microscopy concentration	Molecular_PCR			Other filariae		19	0
Toure, Egwang_H	1997		Gabon		Diagnostic accuracy		Clinical + Population	Leukoconcentration 1 ml blood with saponin		PCR	Nested PCR on blood targeting repeat-3 sequence of the 15-kDa L. loa polyprotein gene (15r3)	PCR	Nested PCR on blood targeting repeat-3 sequence of the 15-kDa L. loa polyprotein gene (15r3) followed by Southern Blotting hybridization					occult	3	Eyeworm AND microscopy_leukoconcentration_1ml	PCR (15r3_Southern Blot)	Composite_Eyeworm + Microscopy concentration	Molecular_PCR			Other filariae		19	0
Toure, Egwang_I	1997		Gabon		Diagnostic accuracy		Clinical + Population	Leukoconcentration 1 ml blood with saponin		PCR	Nested PCR on blood targeting repeat-3 sequence of the 15-kDa L. loa polyprotein gene (15r3)	PCR	Nested PCR on blood targeting repeat-3 sequence of the 15-kDa L. loa polyprotein gene (15r3) followed by Southern Blotting hybridization					occult	1	Eyeworm AND microscopy_leukoconcentration_1ml	Microscopy_leukoconcentration_1ml	Composite_Eyeworm + Microscopy concentration	Microscopy_concentration	Occult_Documented eyeworm and mf- on leukoconcentration 1ml	Occult	None (only sensitivity assessed)	0			20
Toure, Egwang_J	1997		Gabon		Diagnostic accuracy		Clinical + Population	Leukoconcentration 1 ml blood with saponin		PCR	Nested PCR on blood targeting repeat-3 sequence of the 15-kDa L. loa polyprotein gene (15r3)	PCR	Nested PCR on blood targeting repeat-3 sequence of the 15-kDa L. loa polyprotein gene (15r3) followed by Southern Blotting hybridization					3	1	PCR (15r3_Southern Blot)	Microscopy_leukoconcentration_1ml	Molecular_PCR	Microscopy_concentration	PCR+	Confirmed infection by direct test	Loa- by ref test	0	25	0	35
Van Hoegaerden, Ivanoff_A	1987	doi: 10.1016/0035-9203(87)90163-5.	Gabon		Cross-sectional		Population	Thick smear 10 ul	Unstained; species determined only by size and movement	Serology	ELISA based on Loa mf Ag detecting IgG+IgM							1	2	Microscopy_Thick_10ul	Serology_ELISA_crude Ag_IgG/M/E	Microscopy_thick smear	Serology_ELISA_Ab detecting	Loa infected Mf+	Confirmed infection by direct test	Mp- AND Loa- by ref test	25	19	68	3
Van Hoegaerden, Ivanoff_B	1987		Gabon		Cross-sectional		Population	Thick smear 10 ul	Unstained; species determined only by size and movement	Serology	ELISA based on Loa mf Ag detecting IgG+IgM							1	2	Microscopy_Thick_10ul	Serology_ELISA_crude Ag_IgG/M/E	Microscopy_thick smear	Serology_ELISA_Ab detecting			Mp+ AND Loa- by ref test		6	52
Veletzky, Ramharter_A	2024	doi: 10.1371/journal. pntd.0012054	Gabon		Diagnostic accuracy		Clinical	Mf or visualization of the adult		Serology	ELISA detecting IgG against crude extract							pos in any (micro or eyeworm observation)	2	Eyeworm OR microscopy_no other info	Serology_ELISA_crude Ag_IgG	Composite_Eyeworm + Microscopy	Serology_ELISA_Ab detecting	Loa infected Mf+ OR documented eyeworm	Composite microscopy OR eyeworm	None (only sensitivity assessed)	16			2
Veletzky, Ramharter_B	2024		Gabon		Diagnostic accuracy		Clinical	Mf or visualization of the adult		Serology	ELISA detecting IgG against crude extract							pos in any (micro or eyeworm observation)	2	Eyeworm OR microscopy_no other info	Serology_ELISA_crude Ag_IgG	Composite_Eyeworm + Microscopy	Serology_ELISA_Ab detecting			Other parasitoses		18	23
Veletzky, Ramharter_C	2024		Gabon		Cross-sectional		Population	Thick smear 2 x 10-μL calibrated blood smears	Giemsa stained	Leukoconcentration 1 ml blood with saponin		PCR	RT-PCR on blood targeting LLMF72 gene	Serology	ELISA based on Loa adilt Ag detecting IgG	Serology	RDT based on rec Ll-SXP-1 Ag detecting IgG (DDTD, San Diego, California)	2	3	Microscopy_leukoconcentration_1ml	PCR (LLMF72)	Microscopy_concentration	Molecular_PCR	Loa infected Mf+	Confirmed infection by direct test	Loa- by ref test	241	927	7	58
Veletzky, Ramharter_D	2024		Gabon		Cross-sectional		Population	Thick smear 2 x 10-μL calibrated blood smears	Giemsa stained	Leukoconcentration 1 ml blood with saponin		PCR	RT-PCR on blood targeting LLMF72 gene	Serology	ELISA based on Loa adult Ag detecting IgG	Serology	RDT based on rec Ll-SXP-1 Ag detecting IgG (DDTD, San Diego, California)	2	4	Microscopy_leukoconcentration_1ml	Serology_ELISA_crude Ag_IgG	Microscopy_concentration	Serology_ELISA_Ab detecting	Loa infected Mf+	Confirmed infection by direct test	Loa- by ref test	282	108	826	17
Veletzky, Ramharter_E	2024		Gabon		Cross-sectional		Population	Thick smear 2 x 10-μL calibrated blood smears	Giemsa stained	Leukoconcentration 1 ml blood with saponin		PCR	RT-PCR on blood targeting LLMF72 gene	Serology	ELISA based on Loa adult Ag detecting IgG	Serology	RDT based on rec Ll-SXP-1 Ag detecting IgG (DDTD, San Diego, California)	2	5	Microscopy_leukoconcentration_1ml	Serology_RDT_SPX1_IgG	Microscopy_concentration	Serology_RDT_Ab detecting	Loa infected Mf+	Confirmed infection by direct test	Loa- by ref test	132	668	266	167
Veletzky, Ramharter_F	2024		Gabon		Cross-sectional		Population	Thick smear 2 x 10-μL calibrated blood smears	Giemsa stained	Leukoconcentration 1 ml blood with saponin		PCR	RT-PCR on blood targeting LLMF72 gene	Serology	ELISA based on Loa adilt Ag detecting IgG	Serology	RDT based on rec Ll-SXP-1 Ag detecting IgG (DDTD, San Diego, California)	occult	2	Eyeworm	Serology_ELISA_crude Ag_IgG	RAPLOA	Microscopy_concentration	Occult_RAPLOA+	Occult	Loa- by ref test	192	606	107	328
Veletzky, Ramharter_G	2024		Gabon		Cross-sectional		Population	Thick smear 2 x 10-μL calibrated blood smears	Giemsa stained	Leukoconcentration 1 ml blood with saponin		PCR	RT-PCR on blood targeting LLMF72 gene	Serology	ELISA based on Loa adilt Ag detecting IgG	Serology	RDT based on rec Ll-SXP-1 Ag detecting IgG (DDTD, San Diego, California)	occult	3	Eyeworm	PCR (LLMF72)	RAPLOA	Molecular_PCR	Occult_RAPLOA+	Occult	Loa- by ref test	164	628	84	356
Veletzky, Ramharter_H	2024		Gabon		Cross-sectional		Population	Thick smear 2 x 10-μL calibrated blood smears	Giemsa stained	Leukoconcentration 1 ml blood with saponin		PCR	RT-PCR on blood targeting LLMF72 gene	Serology	ELISA based on Loa adult Ag detecting IgG	Serology	RDT based on rec Ll-SXP-1 Ag detecting IgG (DDTD, San Diego, California)	occult	4	Eyeworm	Serology_ELISA_crude Ag_IgG	RAPLOA	Serology_ELISA_Ab detecting	Occult_RAPLOA+	Occult	Loa- by ref test	493	98	615	27
Veletzky, Ramharter_I	2024		Gabon		Cross-sectional		Population	Thick smear 2 x 10-μL calibrated blood smears	Giemsa stained	Leukoconcentration 1 ml blood with saponin		PCR	RT-PCR on blood targeting LLMF72 gene	Serology	ELISA based on Loa adult Ag detecting IgG	Serology	RDT based on rec Ll-SXP-1 Ag detecting IgG (DDTD, San Diego, California)	occult	5	Eyeworm	Serology_RDT_SPX1_IgG	RAPLOA	Serology_RDT_Ab detecting	Occult_RAPLOA+	Occult	Loa- by ref test	205	520	193	315
Veletzky, Ramharter_J	2024		Gabon		Cross-sectional		Population	Thick smear 2 x 10-μL calibrated blood smears	Giemsa stained	Leukoconcentration 1 ml blood with saponin		PCR	RT-PCR on blood targeting LLMF72 gene	Serology	ELISA based on Loa adilt Ag detecting IgG	Serology	RDT based on rec Ll-SXP-1 Ag detecting IgG (DDTD, San Diego, California)	2 and/or 3	2	Microscopy_leukoconcentration_1ml AND/OR PCR (LLMF72)	Serology_ELISA_crude Ag_IgG	Composite_Microscopy concentration + PCR	Microscopy_concentration	Loa infected Mf+ AND/OR PCR+	Confirmed infection by direct test	None (only sensitivity assessed)	298			7
Veletzky, Ramharter_K	2024		Gabon		Cross-sectional		Population	Thick smear 2 x 10-μL calibrated blood smears	Giemsa stained	Leukoconcentration 1 ml blood with saponin		PCR	RT-PCR on blood targeting LLMF72 gene	Serology	ELISA based on Loa adilt Ag detecting IgG	Serology	RDT based on rec Ll-SXP-1 Ag detecting IgG (DDTD, San Diego, California)	2 and/or 3	3	Microscopy_leukoconcentration_1ml AND/OR PCR (LLMF72)	PCR (LLMF72)	Composite_Microscopy concentration + PCR	Molecular_PCR	Loa infected Mf+ AND/OR PCR+	Confirmed infection by direct test	None (only sensitivity assessed)	248			57
Veletzky, Ramharter_L	2024		Gabon		Cross-sectional		Population	Thick smear 2 x 10-μL calibrated blood smears	Giemsa stained	Leukoconcentration 1 ml blood with saponin		PCR	RT-PCR on blood targeting LLMF72 gene	Serology	ELISA based on Loa adult Ag detecting IgG	Serology	RDT based on rec Ll-SXP-1 Ag detecting IgG (DDTD, San Diego, California)	2 and/or 3	4	Microscopy_leukoconcentration_1ml AND/OR PCR (LLMF72)	Serology_ELISA_crude Ag_IgG	Composite_Microscopy concentration + PCR	Serology_ELISA_Ab detecting	Loa infected Mf+ AND/OR PCR+	Confirmed infection by direct test	Loa- by ref test	289	109	819	16
Veletzky, Ramharter_M	2024		Gabon		Cross-sectional		Population	Thick smear 2 x 10-μL calibrated blood smears	Giemsa stained	Leukoconcentration 1 ml blood with saponin		PCR	RT-PCR on blood targeting LLMF72 gene	Serology	ELISA based on Loa adult Ag detecting IgG	Serology	RDT based on rec Ll-SXP-1 Ag detecting IgG (DDTD, San Diego, California)	2 and/or 3	5	Microscopy_leukoconcentration_1ml AND/OR PCR (LLMF72)	Serology_RDT_SPX1_IgG	Composite_Microscopy concentration + PCR	Serology_RDT_Ab detecting	Loa infected Mf+ AND/OR PCR+	Confirmed infection by direct test	Loa- by ref test	133	663	265	172
Veletzky, Ramharter_N	2024		Gabon		Cross-sectional		Population	Thick smear 2 x 10-μL calibrated blood smears	Giemsa stained	Leukoconcentration 1 ml blood with saponin		PCR	RT-PCR on blood targeting LLMF72 gene	Serology	ELISA based on Loa adult Ag detecting IgG	Serology	RDT based on rec Ll-SXP-1 Ag detecting IgG (DDTD, San Diego, California)	2 and/or 3	4	Microscopy_leukoconcentration_1ml AND/OR PCR (LLMF72)	Serology_ELISA_crude Ag_IgG	Composite_Microscopy concentration + PCR	Serology_ELISA_Ab detecting			Mp+ AND Loa- by ref test		1	297
Veletzky, Ramharter_O	2024		Gabon		Cross-sectional		Population	Thick smear 2 x 10-μL calibrated blood smears	Giemsa stained	Leukoconcentration 1 ml blood with saponin		PCR	RT-PCR on blood targeting LLMF72 gene	Serology	ELISA based on Loa adult Ag detecting IgG	Serology	RDT based on rec Ll-SXP-1 Ag detecting IgG (DDTD, San Diego, California)	2 and/or 3	5	Microscopy_leukoconcentration_1ml AND/OR PCR (LLMF72)	Serology_RDT_SPX1_IgG	Composite_Microscopy concentration + PCR	Serology_RDT_Ab detecting			Mp+ AND Loa- by ref test		165	121
Veletzky, Ramharter_P	2024		Gabon		Cross-sectional		Population	Thick smear 2 x 10-μL calibrated blood smears	Giemsa stained	Leukoconcentration 1 ml blood with saponin		PCR	RT-PCR on blood targeting LLMF72 gene	Serology	ELISA based on Loa adilt Ag detecting IgG	Serology	RDT based on rec Ll-SXP-1 Ag detecting IgG (DDTD, San Diego, California)	2	3	Microscopy_leukoconcentration_1ml	PCR (LLMF72)	Microscopy_concentration	Molecular_PCR			Mp+ AND Loa- by ref test		298	4
Veletzky, Ramharter_Q	2024		Gabon		Cross-sectional		Population	Thick smear 2 x 10-μL calibrated blood smears	Giemsa stained	Leukoconcentration 1 ml blood with saponin		PCR	RT-PCR on blood targeting LLMF72 gene	Serology	ELISA based on Loa adult Ag detecting IgG	Serology	RDT based on rec Ll-SXP-1 Ag detecting IgG (DDTD, San Diego, California)	2 and/or 3	4	Microscopy_leukoconcentration_1ml AND/OR PCR (LLMF72)	Serology_ELISA_crude Ag_IgG	Composite_Microscopy concentration + PCR	Serology_ELISA_Ab detecting			Mp- AND Loa- by ref test		105	522
Veletzky, Ramharter_R	2024		Gabon		Cross-sectional		Population	Thick smear 2 x 10-μL calibrated blood smears	Giemsa stained	Leukoconcentration 1 ml blood with saponin		PCR	RT-PCR on blood targeting LLMF72 gene	Serology	ELISA based on Loa adult Ag detecting IgG	Serology	RDT based on rec Ll-SXP-1 Ag detecting IgG (DDTD, San Diego, California)	2 and/or 3	5	Microscopy_leukoconcentration_1ml AND/OR PCR (LLMF72)	Serology_RDT_SPX1_IgG	Composite_Microscopy concentration + PCR	Serology_RDT_Ab detecting			Mp- AND Loa- by ref test		265	144
Veletzky, Ramharter_S	2024		Gabon		Cross-sectional		Population	Thick smear 2 x 10-μL calibrated blood smears	Giemsa stained	Leukoconcentration 1 ml blood with saponin		PCR	RT-PCR on blood targeting LLMF72 gene	Serology	ELISA based on Loa adilt Ag detecting IgG	Serology	RDT based on rec Ll-SXP-1 Ag detecting IgG (DDTD, San Diego, California)	2	3	Microscopy_leukoconcentration_1ml	PCR (LLMF72)	Microscopy_concentration	Molecular_PCR			Mp- AND Loa- by ref test		629	3

## Sheet: Quality
	Selection domain				Comparability domain	Outcome domain
Study first and last author name_year	Selection_study design	Selection_ref diagnostic test	Selection_uninfected	Selection_cross reactivity	Comparability	Outcome_blinding
Akue,Devaney 1994				*
Ngongeh Amambo, Wanji 2023	*
Bennuru, Nutman 2023
Campillo, Chesnais 2024	*				*
D'Ambrosio, Fletcher 2015	*				*
Drame, Nutman 2014					*
Febrer-Sendra, Muro 2022				*	*
Fink, Nutman 2011		*
Formenti, Gobbi 2021		*		*	*
Gobbi, Bisoffi 2020		*		*
Greene, Fischer 2024				*
Jimenez, Garate 2009	*	*		*	*
Jimenez, Garate 2011		*		*	*
M’Bondoukwe´, Bouyou-Akotet 2024	*	*			*
Manok, Hoffmann 2022	*				*
Mbassi, Zoleko-Manego 2022	*				*
Mischlinger, Ramharter 2021	*				*
Noireau, Apembet 1990	*	*			*
Ta-Tang, Benito 2021	*			*	*
Ta-Tang, Benito 2022	*			*	*
Toure, Egwang (A) 1998	*	*
Toure, Wahl 1998	*	*		*
Toure, Egwang (B) 1998	*	*
Toure, Egwang 1999	*	*		*	*
Toure, Egwang 1997	*	*		*
Van Hoegaerden, Ivanoff	*			*	*
Veletzky, Ramharter 2024	*	*	*	*	*
